# Supplementary material for: DNA methylation differs extensively between strains of the same geographical origin and changes with age in Daphnia magna
Source: Epigenetics Chromatin. 2021 Jan 6;14:4. doi: 10.1186/s13072-020-00379-z (PMC7789248; doi:10.1186/s13072-020-00379-z)
Supplement: Supplementary file 4 — Additional file 4: Table S1. Metrics for 5% plus CpG methylated sites across gene-bodies, generated in CpGTools and used to create Fig. 2c). [file 13072_2020_379_MOESM4_ESM.xlsx]

## Sheet: Table_S1
Table S1. Metrics for 5% plus CpG methylated sites across gene-bodies, generated in CpGTools and used to create Figure 2, part C).
Priority_order	Name	Number_of_regions	Size_of_regions(bp)	CpG_raw_count	CpG_count_per_KB
0	Coding exons	102688	23873850	53294	2.23232
1	UTR exons	34319	8307450	8737	1.05171
2	Introns	94507	28722633	23846	0.830216
3	Upstream of TSS	12275	15008439	12035	0.801882
4	Downstream of TES	6391	9228591	7666	0.830679
