# Supplementary material for: DNA methylation differs extensively between strains of the same geographical origin and changes with age in Daphnia magna
Source: Epigenetics Chromatin. 2021 Jan 6;14:4. doi: 10.1186/s13072-020-00379-z (PMC7789248; doi:10.1186/s13072-020-00379-z)
Supplement: Supplementary file 6 — Additional file 6: Table S2. Metrics for 5% plus CpG methylated sites across exons, generated in CpGTools and used to create Fig. 2d). [file 13072_2020_379_MOESM6_ESM.xlsx]

## Sheet: Table_S2
Additional Table 2. Metrics for 5% plus CpG methylated sites across exons, generated in CpGTools and used to create Figure 2, part D).
Priority_order	Name	Number_of_regions	Size_of_regions(bp)	CpG_raw_count	CpG_count_per_KB
0	Exon1.bed	2327	837701	1255	1.49815
1	Exon2.bed	2238	626681	2258	3.60311
2	Exon3.bed	2073	583323	1938	3.32234
3	Exon4.bed	1841	492982	1230	2.49502
4	Exon5.bed	1590	399108	795	1.99194
5	Exon6.bed	1373	349709	424	1.21244
6	Exon7.bed	1169	304579	337	1.10645
7	Exon8.bed	985	280747	325	1.15763
8	Exon9.bed	820	228881	271	1.18402
9	Exon10.bed	675	190429	200	1.05026
