# Supplementary material for: DNA methylation differs extensively between strains of the same geographical origin and changes with age in Daphnia magna
Source: Epigenetics Chromatin. 2021 Jan 6;14:4. doi: 10.1186/s13072-020-00379-z (PMC7789248; doi:10.1186/s13072-020-00379-z)
Supplement: Supplementary file 7 — Additional file 7: Table S3. Number of DSS significant CpG sites for each factor and their interactions at each filtering level and number of SNPs predicted in each strain by BS-SNPer. [file 13072_2020_379_MOESM7_ESM.xlsx]

## Sheet: Sheet1
Table S3. Part1 - Number of DSS significant sites for each factor and interaction at each filtering level and Part2- number of predicted SNPs in each strain under the two filtering approaches.
Part 1. DSS filtered for strand-collapsed counts - No sample 5
	No-CH filtered	3xuCH filtered	No filtering
Total sites	4095469	4141957	4143185
Age	4	61	6978
Food	0	0	0
Strain	14011	15139	15150
Age:Food	0	0	0
Age:Strain	0	0	84
Food:Strain	0	0	0
Food:Strain:Age	0	0	0
Part 2. BS-SNPer predicted SNPs at quality 20 from pooled-by-strain WGBS reads
	No-CH filtered	3xuCH filtered
C32 total	310305	317986
KA53 total	418571	424261
C32 exclusive	28683	30817
KA53 exclusive	136949	137092
Shared C32 and KA53	281622	287169
Fixed in both C32 and KA53	98998	100085
