# Supplementary material for: DNA methylation differs extensively between strains of the same geographical origin and changes with age in Daphnia magna
Source: Epigenetics Chromatin. 2021 Jan 6;14:4. doi: 10.1186/s13072-020-00379-z (PMC7789248; doi:10.1186/s13072-020-00379-z)
Supplement: Supplementary file 8 — Additional file 8: Table S4. DSS output for significant CpGs for Age and Strain for ‘3xuCH’ and ‘No-CH’ datasets. Each category occurs consecutively in the file. [file 13072_2020_379_MOESM8_ESM.xlsx]

## Sheet: Table_S4
Additional Table 4. DSS output for significant CpGS for Age and Strain for ‘3xuCH’ and ‘No-CH’ datasets.
## Age DSS significant CpGs for 3xuCH dataset
	chr	pos	stat	pvals	fdrs
3143879	NC_046181.1	7801691	7.6475	2.05e-14	8.49e-08
1798122	NC_046177.1	8553630	-7.35099	1.97e-13	4.07e-07
4089485	NW_022656901.1	213	6.83142	8.41e-12	1.16e-05
501423	NC_046174.1	13892483	6.59349	4.3e-11	2.99e-05
3143881	NC_046181.1	7801710	6.59245	4.33e-11	2.99e-05
4089484	NW_022656901.1	200	6.64	3.14e-11	2.99e-05
3636023	NC_046183.1	4769181	6.16467	7.06e-10	0.000417925
2851744	NC_046180.1	9957558	6.02773	1.66e-09	0.000860884
2784189	NC_046180.1	8140714	5.91433	3.33e-09	0.00139798
3821040	NW_022654227.1	140106	5.91223	3.38e-09	0.00139798
1798119	NC_046177.1	8553585	-5.86823	4.4e-09	0.00165857
2101810	NC_046178.1	8323311	5.8323	5.47e-09	0.00188697
2140900	NC_046178.1	9428243	5.80471	6.45e-09	0.00194162
3070557	NC_046181.1	5454474	5.80175	6.56e-09	0.00194162
3064781	NC_046181.1	5252221	5.7874	7.15e-09	0.00197387
3821039	NW_022654227.1	140103	5.75005	8.92e-09	0.00230957
1798120	NC_046177.1	8553591	-5.64993	1.61e-08	0.00349924
2866627	NC_046181.1	170849	5.65394	1.57e-08	0.00349924
4135987	NW_022657379.1	1230	5.65503	1.56e-08	0.00349924
3980083	NW_022656522.1	12116	-5.62601	1.84e-08	0.00381951
3851009	NW_022654620.1	4526	5.58241	2.37e-08	0.00467859
206111	NC_046174.1	5898947	5.56642	2.6e-08	0.00489559
3636024	NC_046183.1	4769187	5.54806	2.89e-08	0.00520191
1405514	NC_046176.1	8220099	5.52721	3.25e-08	0.00561503
1798121	NC_046177.1	8553594	-5.47601	4.35e-08	0.00720745
1357803	NC_046176.1	6684285	5.45411	4.92e-08	0.00784075
1357801	NC_046176.1	6684273	5.42869	5.68e-08	0.00870885
631483	NC_046175.1	3535519	5.41906	5.99e-08	0.00886279
2215944	NC_046179.1	1330267	5.40799	6.37e-08	0.00910321
400093	NC_046174.1	11187770	5.38678	7.17e-08	0.00969458
2866629	NC_046181.1	170876	5.38472	7.26e-08	0.00969458
2866625	NC_046181.1	170819	5.344	9.09e-08	0.0117677
3803666	NW_022653997.1	30820	5.32594	1e-07	0.0126057
2141954	NC_046178.1	9455591	5.28874	1.23e-07	0.0147321
2374461	NC_046179.1	5873366	5.28678	1.24e-07	0.0147321
3033105	NC_046181.1	4442874	5.27488	1.33e-07	0.0152843
2866630	NC_046181.1	170894	5.23348	1.66e-07	0.018132
3976468	NW_022656503.1	1710	5.23722	1.63e-07	0.018132
3545947	NC_046183.1	1840593	5.21464	1.84e-07	0.0186056
3850953	NW_022654620.1	3684	5.21912	1.8e-07	0.0186056
3851010	NW_022654620.1	4534	5.21525	1.84e-07	0.0186056
1535121	NC_046177.1	1049812	5.19796	2.01e-07	0.0198706
631482	NC_046175.1	3535513	5.18719	2.13e-07	0.020097
3821038	NW_022654227.1	140091	5.18785	2.13e-07	0.020097
1798124	NC_046177.1	8553712	-5.17834	2.24e-07	0.0206061
3063208	NC_046181.1	5217299	5.16798	2.37e-07	0.0209449
4135988	NW_022657379.1	1238	5.16717	2.38e-07	0.0209449
2851743	NC_046180.1	9957549	5.14825	2.63e-07	0.0226885
482807	NC_046174.1	13376279	5.14236	2.71e-07	0.0229337
1052803	NC_046175.1	15278462	5.1109	3.21e-07	0.0265602
3938425	NW_022656028.1	1070	5.09311	3.52e-07	0.0286066
501422	NC_046174.1	13892480	5.07551	3.86e-07	0.0307822
112840	NC_046174.1	3123022	5.04169	4.61e-07	0.0347495
1868405	NC_046178.1	835571	5.04374	4.57e-07	0.0347495
4103682	NW_022657010.1	1403	5.04257	4.59e-07	0.0347495
2971279	NC_046181.1	2869218	-5.02296	5.09e-07	0.0376335
924871	NC_046175.1	11858011	-5.01035	5.43e-07	0.0394807
1459261	NC_046176.1	9989646	4.99198	5.98e-07	0.042679
2101811	NC_046178.1	8323320	4.98463	6.21e-07	0.0435813
206109	NC_046174.1	5898917	4.9753	6.51e-07	0.0444963
2086099	NC_046178.1	7925336	4.97416	6.55e-07	0.0444963
## Strain DSS significant CpGs for 3xuCH dataset
	chr	pos	stat	pvals	fdrs
2079067	NC_046178.1	7743680	-30.0173	5.83e-198	2.42e-191
2079066	NC_046178.1	7743630	-28.6121	4.75e-180	9.84e-174
2825438	NC_046180.1	9264871	-26.3655	3.41e-153	4.71e-147
2825437	NC_046180.1	9264844	26.3139	1.33e-152	1.38e-146
1292899	NC_046176.1	4942939	-25.6213	8.83e-145	7.32e-139
2722430	NC_046180.1	6445864	-25.2014	3.86e-140	2.67e-134
1292897	NC_046176.1	4942893	-25.1536	1.29e-139	7.63e-134
1292896	NC_046176.1	4942885	-24.5037	1.35e-132	6.99e-127
1292900	NC_046176.1	4942963	-24.3715	3.43e-131	1.58e-125
2517293	NC_046180.1	23609	-24.1702	4.58e-129	1.9e-123
2574445	NC_046180.1	1719684	24.1314	1.17e-128	4.41e-123
977885	NC_046175.1	13323907	-23.3889	5.54e-121	1.91e-115
1292901	NC_046176.1	4942967	-23.3537	1.26e-120	4.02e-115
4093087	NW_022656965.1	1376	23.3302	2.19e-120	6.48e-115
1292894	NC_046176.1	4942858	-23.1953	5.07e-119	1.4e-113
2966343	NC_046181.1	2744788	-23.0322	2.22e-117	5.74e-112
1470447	NC_046176.1	10286301	23.0181	3.07e-117	7.49e-112
1195468	NC_046176.1	2482193	22.924	2.68e-116	6.16e-111
1292895	NC_046176.1	4942865	-22.9154	3.27e-116	7.12e-111
1292898	NC_046176.1	4942921	-22.8852	6.53e-116	1.35e-110
1195686	NC_046176.1	2488068	-22.735	2.02e-114	3.98e-109
3017169	NC_046181.1	4059916	22.6409	1.71e-113	3.23e-108
3813841	NW_022654161.1	4045	22.4903	5.17e-112	9.31e-107
1292904	NC_046176.1	4943041	-22.4453	1.42e-111	2.45e-106
2539443	NC_046180.1	695376	22.2614	8.75e-110	1.45e-104
2015084	NC_046178.1	5944756	-22.1624	7.92e-109	1.26e-103
2133872	NC_046178.1	9223514	-22.1164	2.2e-108	3.37e-103
922903	NC_046175.1	11798576	22.0279	1.56e-107	2.3e-102
1527138	NC_046177.1	828609	21.9981	3e-107	4.29e-102
1187232	NC_046176.1	2284728	-21.9664	6.04e-107	8.34e-102
2684181	NC_046180.1	5244235	21.9631	6.5e-107	8.68e-102
4093085	NW_022656965.1	1355	21.9403	1.07e-106	1.39e-101
368167	NC_046174.1	10375233	-21.8953	2.88e-106	3.61e-101
2386732	NC_046179.1	6300196	21.8288	1.23e-105	1.5e-100
2133873	NC_046178.1	9223524	-21.7485	7.14e-105	8.44e-100
1269019	NC_046176.1	4328474	21.7365	9.28e-105	1.07e-99
2133874	NC_046178.1	9223536	-21.6415	7.3e-104	8.18e-99
4093088	NW_022656965.1	1393	21.6348	8.46e-104	9.22e-99
1616553	NC_046177.1	3169627	-21.6132	1.35e-103	1.43e-98
1780312	NC_046177.1	8033012	-21.5623	4.06e-103	4.2e-98
1370914	NC_046176.1	7129230	21.5524	5.02e-103	5.07e-98
1292902	NC_046176.1	4943008	-21.462	3.53e-102	3.48e-97
2798657	NC_046180.1	8492615	-21.4158	9.52e-102	9.17e-97
2079065	NC_046178.1	7743575	-21.4007	1.32e-101	1.24e-96
2133871	NC_046178.1	9223499	-21.3908	1.63e-101	1.5e-96
1573235	NC_046177.1	2050016	-21.3863	1.79e-101	1.61e-96
2265242	NC_046179.1	2714259	-21.3757	2.25e-101	1.98e-96
3159184	NC_046181.1	8274587	-21.3391	4.92e-101	4.25e-96
1292903	NC_046176.1	4943029	-21.3361	5.25e-101	4.44e-96
1780313	NC_046177.1	8033040	-21.3004	1.13e-100	9.33e-96
3159185	NC_046181.1	8274600	-21.2783	1.8e-100	1.47e-95
3813842	NW_022654161.1	4095	21.2739	1.98e-100	1.58e-95
1844638	NC_046178.1	138502	-21.2661	2.34e-100	1.83e-95
2574450	NC_046180.1	1719982	21.2396	4.11e-100	3.15e-95
1526184	NC_046177.1	788590	-21.2345	4.59e-100	3.44e-95
2161912	NC_046178.1	9967407	21.2338	4.65e-100	3.44e-95
868198	NC_046175.1	10303863	21.0862	1.07e-98	7.74e-94
2161915	NC_046178.1	9967450	21.0087	5.46e-98	3.9e-93
1502155	NC_046177.1	16526	20.9631	1.42e-97	1e-92
2517291	NC_046180.1	23566	-20.9042	4.91e-97	3.39e-92
3149904	NC_046181.1	7987819	-20.9003	5.32e-97	3.61e-92
1292905	NC_046176.1	4943043	-20.8963	5.79e-97	3.87e-92
1509557	NC_046177.1	231729	20.7667	8.66e-96	5.69e-91
2200652	NC_046179.1	904790	20.766	8.79e-96	5.69e-91
1099282	NC_046176.1	88364	20.7641	9.14e-96	5.82e-91
1504468	NC_046177.1	89214	-20.7612	9.72e-96	6.1e-91
2947311	NC_046181.1	2294540	20.7431	1.42e-95	8.76e-91
2230139	NC_046179.1	1733288	-20.6515	9.47e-95	5.77e-90
2517289	NC_046180.1	23549	-20.5979	2.87e-94	1.72e-89
1219000	NC_046176.1	3065022	-20.5884	3.48e-94	2.06e-89
1099283	NC_046176.1	88378	20.5768	4.43e-94	2.58e-89
1945355	NC_046178.1	3662544	20.5669	5.43e-94	3.13e-89
1573237	NC_046177.1	2050128	-20.5432	8.86e-94	5.03e-89
3614443	NC_046183.1	4049792	20.4545	5.48e-93	3.07e-88
2530410	NC_046180.1	457894	-20.4044	1.53e-92	8.43e-88
1282229	NC_046176.1	4664601	-20.3759	2.73e-92	1.49e-87
940593	NC_046175.1	12331155	20.3739	2.85e-92	1.53e-87
2222087	NC_046179.1	1505727	20.299	1.31e-91	6.96e-87
2763033	NC_046180.1	7567546	-20.2941	1.45e-91	7.6e-87
1292909	NC_046176.1	4943154	-20.2882	1.64e-91	8.47e-87
556078	NC_046175.1	1271083	-20.2639	2.68e-91	1.37e-86
2115226	NC_046178.1	8680438	20.2467	3.8e-91	1.92e-86
2563344	NC_046180.1	1382020	20.2371	4.61e-91	2.3e-86
2079068	NC_046178.1	7743886	-20.2263	5.75e-91	2.84e-86
1579466	NC_046177.1	2172641	-20.2245	5.96e-91	2.91e-86
1728596	NC_046177.1	6596158	-20.1204	4.9e-90	2.36e-85
3434953	NC_046182.1	7080883	-20.0212	3.6e-89	1.71e-84
1274307	NC_046176.1	4468056	19.9859	7.31e-89	3.44e-84
3566831	NC_046183.1	2478847	-19.9727	9.52e-89	4.43e-84
1467005	NC_046176.1	10197061	-19.9435	1.71e-88	7.85e-84
2428326	NC_046179.1	7395828	-19.8947	4.52e-88	2.06e-83
3443565	NC_046182.1	7326306	-19.8864	5.34e-88	2.4e-83
2161914	NC_046178.1	9967446	19.8368	1.43e-87	6.38e-83
2068313	NC_046178.1	7464387	-19.8294	1.66e-87	7.31e-83
1573234	NC_046177.1	2050007	-19.7921	3.48e-87	1.52e-82
1099280	NC_046176.1	88350	19.785	4.01e-87	1.73e-82
2846786	NC_046180.1	9814507	-19.7782	4.58e-87	1.96e-82
1654301	NC_046177.1	4274140	-19.7739	4.99e-87	2.11e-82
503056	NC_046174.1	13926668	-19.748	8.34e-87	3.49e-82
2141790	NC_046178.1	9451858	-19.7176	1.52e-86	6.31e-82
2161916	NC_046178.1	9967462	19.7093	1.8e-86	7.29e-82
2845940	NC_046180.1	9790369	19.7094	1.79e-86	7.29e-82
2833675	NC_046180.1	9488931	-19.6709	3.83e-86	1.54e-81
2538928	NC_046180.1	684155	19.6622	4.54e-86	1.81e-81
940594	NC_046175.1	12331169	19.6421	6.75e-86	2.66e-81
2864987	NC_046181.1	136619	-19.631	8.41e-86	3.29e-81
2432343	NC_046179.1	7500471	-19.628	8.92e-86	3.45e-81
2079073	NC_046178.1	7744153	-19.607	1.35e-85	5.17e-81
1502156	NC_046177.1	16546	19.6058	1.38e-85	5.21e-81
2704958	NC_046180.1	5906879	-19.6057	1.38e-85	5.21e-81
778418	NC_046175.1	7721491	-19.6025	1.47e-85	5.49e-81
140011	NC_046174.1	3887023	-19.5516	4e-85	1.48e-80
3529413	NC_046183.1	1357121	19.5451	4.54e-85	1.66e-80
1099281	NC_046176.1	88355	19.5421	4.81e-85	1.75e-80
2466121	NC_046179.1	8332334	-19.5336	5.69e-85	2.05e-80
3002223	NC_046181.1	3662399	-19.4911	1.31e-84	4.67e-80
139565	NC_046174.1	3870934	-19.485	1.47e-84	5.21e-80
2517299	NC_046180.1	23953	19.4838	1.51e-84	5.29e-80
1085348	NC_046175.1	16109828	-19.4688	2.02e-84	7.04e-80
2883270	NC_046181.1	558954	19.4679	2.05e-84	7.09e-80
1370915	NC_046176.1	7129235	19.4611	2.35e-84	7.97e-80
2161913	NC_046178.1	9967432	19.4611	2.35e-84	7.97e-80
2836338	NC_046180.1	9564966	-19.4459	3.16e-84	1.06e-79
2517288	NC_046180.1	23479	-19.4297	4.33e-84	1.45e-79
3592255	NC_046183.1	3214895	-19.4227	4.96e-84	1.64e-79
847502	NC_046175.1	9729484	19.3927	8.89e-84	2.92e-79
601339	NC_046175.1	2544107	-19.3677	1.45e-83	4.72e-79
1526181	NC_046177.1	788479	-19.3487	2.09e-83	6.76e-79
2108017	NC_046178.1	8479762	-19.3085	4.56e-83	1.46e-78
919604	NC_046175.1	11702087	19.2826	7.52e-83	2.39e-78
1526835	NC_046177.1	819926	-19.2572	1.23e-82	3.88e-78
3747440	NC_046183.1	7893754	19.2258	2.25e-82	7.07e-78
1240638	NC_046176.1	3620941	19.2096	3.07e-82	9.58e-78
1607844	NC_046177.1	2951633	-19.2039	3.43e-82	1.06e-77
2770116	NC_046180.1	7770738	-19.184	5.03e-82	1.54e-77
1759522	NC_046177.1	7444528	-19.1565	8.54e-82	2.6e-77
2714246	NC_046180.1	6212088	19.1192	1.75e-81	5.28e-77
2079069	NC_046178.1	7743977	-19.0851	3.36e-81	1.01e-76
2052036	NC_046178.1	6983910	-19.0741	4.14e-81	1.23e-76
3982397	NW_022656522.1	65654	-19.0739	4.16e-81	1.23e-76
3990697	NW_022656658.1	626	-19.0579	5.65e-81	1.66e-76
1853861	NC_046178.1	368323	-19.0424	7.59e-81	2.21e-76
2833682	NC_046180.1	9489048	-19.0338	8.94e-81	2.59e-76
1091427	NC_046175.1	16256221	19.0312	9.41e-81	2.71e-76
2845942	NC_046180.1	9790392	18.9987	1.75e-80	5e-76
120784	NC_046174.1	3341815	18.9522	4.23e-80	1.2e-75
1179778	NC_046176.1	2086823	18.9321	6.21e-80	1.75e-75
1834542	NC_046177.1	9731217	18.9274	6.79e-80	1.9e-75
3425095	NC_046182.1	6799546	-18.9055	1.03e-79	2.86e-75
2079064	NC_046178.1	7743551	-18.9051	1.03e-79	2.86e-75
3329118	NC_046182.1	3614629	18.9033	1.07e-79	2.94e-75
1512589	NC_046177.1	317314	-18.8825	1.59e-79	4.33e-75
1875753	NC_046178.1	1043317	18.8651	2.21e-79	5.98e-75
4093084	NW_022656965.1	1348	18.8471	3.1e-79	8.35e-75
2938502	NC_046181.1	2064772	-18.8389	3.62e-79	9.69e-75
590217	NC_046175.1	2204756	-18.8379	3.69e-79	9.8e-75
3081288	NC_046181.1	5806859	18.7851	1e-78	2.64e-74
2517292	NC_046180.1	23596	-18.6887	6.11e-78	1.6e-73
2618268	NC_046180.1	3080215	-18.6752	7.87e-78	2.05e-73
1520241	NC_046177.1	542161	18.6674	9.12e-78	2.36e-73
556075	NC_046175.1	1270990	-18.6541	1.17e-77	3e-73
946524	NC_046175.1	12498325	-18.6539	1.17e-77	3e-73
139564	NC_046174.1	3870917	-18.6012	3.14e-77	7.98e-73
3292164	NC_046182.1	2598907	18.5552	7.4e-77	1.87e-72
1012606	NC_046175.1	14235177	18.5514	7.94e-77	1.99e-72
2517290	NC_046180.1	23562	-18.5356	1.07e-76	2.66e-72
3309113	NC_046182.1	3043481	-18.5263	1.27e-76	3.14e-72
1035483	NC_046175.1	14788965	-18.511	1.68e-76	4.15e-72
800801	NC_046175.1	8511370	-18.4949	2.27e-76	5.57e-72
1504577	NC_046177.1	92114	18.4884	2.56e-76	6.24e-72
2108016	NC_046178.1	8479747	-18.4641	4.02e-76	9.73e-72
1563933	NC_046177.1	1819984	18.4321	7.26e-76	1.75e-71
1154259	NC_046176.1	1397808	-18.4125	1.04e-75	2.5e-71
1592446	NC_046177.1	2534106	-18.3978	1.37e-75	3.26e-71
894073	NC_046175.1	10991204	18.3931	1.49e-75	3.53e-71
847371	NC_046175.1	9726279	-18.386	1.7e-75	4e-71
1573236	NC_046177.1	2050090	-18.3766	2.02e-75	4.73e-71
3298949	NC_046182.1	2767937	-18.3728	2.17e-75	5.05e-71
2577969	NC_046180.1	1846649	18.3613	2.68e-75	6.21e-71
996068	NC_046175.1	13808934	18.36	2.75e-75	6.32e-71
3151387	NC_046181.1	8041255	-18.3596	2.76e-75	6.33e-71
79093	NC_046174.1	2218269	-18.3522	3.17e-75	7.22e-71
2845941	NC_046180.1	9790389	18.3335	4.47e-75	1.01e-70
2649088	NC_046180.1	4154520	18.2545	1.91e-74	4.29e-70
1521989	NC_046177.1	594657	-18.238	2.58e-74	5.77e-70
3447257	NC_046182.1	7415832	-18.2228	3.4e-74	7.58e-70
3329117	NC_046182.1	3614617	18.2102	4.28e-74	9.49e-70
1548994	NC_046177.1	1423801	-18.1878	6.45e-74	1.42e-69
3532470	NC_046183.1	1439403	-18.1784	7.65e-74	1.68e-69
1652530	NC_046177.1	4205850	18.1317	1.79e-73	3.9e-69
1272400	NC_046176.1	4414004	-18.1233	2.09e-73	4.52e-69
616576	NC_046175.1	2966718	18.1197	2.23e-73	4.81e-69
1964663	NC_046178.1	4393697	-18.1129	2.52e-73	5.41e-69
601341	NC_046175.1	2544162	-18.1064	2.83e-73	6.05e-69
3753242	NC_046183.1	8058051	18.0829	4.35e-73	9.23e-69
2161917	NC_046178.1	9967472	18.0721	5.29e-73	1.12e-68
3432576	NC_046182.1	7006866	18.0701	5.48e-73	1.15e-68
1758339	NC_046177.1	7408846	-18.033	1.07e-72	2.25e-68
1269806	NC_046176.1	4347796	18.0082	1.68e-72	3.48e-68
3252821	NC_046182.1	1589009	18.0082	1.68e-72	3.48e-68
1841778	NC_046178.1	54507	18.0022	1.87e-72	3.86e-68
2618271	NC_046180.1	3080426	-17.9769	2.96e-72	6.06e-68
4093083	NW_022656965.1	1345	17.959	4.08e-72	8.32e-68
3545013	NC_046183.1	1812242	17.9525	4.59e-72	9.31e-68
923597	NC_046175.1	11817654	-17.952	4.63e-72	9.35e-68
2841670	NC_046180.1	9699096	17.9512	4.7e-72	9.45e-68
3038210	NC_046181.1	4571848	-17.9334	6.46e-72	1.29e-67
120783	NC_046174.1	3341797	17.929	7.01e-72	1.4e-67
3309259	NC_046182.1	3053471	17.908	1.02e-71	2.03e-67
919606	NC_046175.1	11702100	17.8772	1.77e-71	3.5e-67
2674931	NC_046180.1	4964763	-17.8647	2.22e-71	4.36e-67
1964661	NC_046178.1	4393656	-17.8577	2.52e-71	4.92e-67
2845943	NC_046180.1	9790410	17.8319	3.99e-71	7.76e-67
3292163	NC_046182.1	2598896	17.8126	5.65e-71	1.09e-66
1198228	NC_046176.1	2549665	17.8084	6.09e-71	1.17e-66
1563791	NC_046177.1	1815132	-17.7956	7.64e-71	1.47e-66
3101188	NC_046181.1	6448032	-17.7919	8.17e-71	1.56e-66
1476384	NC_046176.1	10483110	-17.7857	9.12e-71	1.73e-66
1073802	NC_046175.1	15800850	17.7849	9.25e-71	1.75e-66
556076	NC_046175.1	1270994	-17.7723	1.16e-70	2.18e-66
1187283	NC_046176.1	2286312	-17.7673	1.27e-70	2.37e-66
2720999	NC_046180.1	6410167	17.7668	1.28e-70	2.38e-66
1370916	NC_046176.1	7129250	17.7636	1.35e-70	2.51e-66
2230640	NC_046179.1	1747322	-17.7548	1.58e-70	2.92e-66
3751718	NC_046183.1	8021786	-17.7512	1.69e-70	3.11e-66
2392939	NC_046179.1	6497051	17.716	3.16e-70	5.79e-66
2003285	NC_046178.1	5599722	17.7154	3.19e-70	5.79e-66
2230141	NC_046179.1	1733310	-17.7154	3.19e-70	5.79e-66
2482799	NC_046179.1	8815024	-17.7089	3.58e-70	6.48e-66
3067201	NC_046181.1	5323255	-17.7032	3.96e-70	7.14e-66
2833678	NC_046180.1	9489002	-17.7007	4.14e-70	7.43e-66
616575	NC_046175.1	2966712	17.6925	4.79e-70	8.51e-66
3206841	NC_046182.1	472206	17.6925	4.79e-70	8.51e-66
2480903	NC_046179.1	8770483	17.6908	4.94e-70	8.74e-66
1517982	NC_046177.1	474273	-17.6755	6.47e-70	1.14e-65
1666888	NC_046177.1	4652917	-17.6332	1.37e-69	2.4e-65
2833672	NC_046180.1	9488910	-17.6187	1.77e-69	3.09e-65
151596	NC_046174.1	4200224	17.6098	2.07e-69	3.61e-65
3614851	NC_046183.1	4061551	17.6062	2.21e-69	3.82e-65
2200366	NC_046179.1	896680	-17.5926	2.81e-69	4.84e-65
1526182	NC_046177.1	788496	-17.586	3.15e-69	5.4e-65
1653519	NC_046177.1	4250606	-17.5861	3.15e-69	5.4e-65
2249125	NC_046179.1	2246846	17.5785	3.6e-69	6.14e-65
1552968	NC_046177.1	1519933	17.5727	3.99e-69	6.77e-65
2833679	NC_046180.1	9489012	-17.5704	4.15e-69	7.02e-65
1502154	NC_046177.1	16508	17.5608	4.92e-69	8.28e-65
1533415	NC_046177.1	1008839	-17.5594	5.04e-69	8.45e-65
74510	NC_046174.1	2094213	17.5575	5.21e-69	8.7e-65
2833674	NC_046180.1	9488916	-17.54	7.09e-69	1.18e-64
2827118	NC_046180.1	9311140	-17.5355	7.68e-69	1.27e-64
1292912	NC_046176.1	4943225	-17.5327	8.06e-69	1.33e-64
922902	NC_046175.1	11798437	17.5324	8.11e-69	1.33e-64
1218997	NC_046176.1	3064703	-17.5311	8.3e-69	1.36e-64
79094	NC_046174.1	2218276	-17.521	9.91e-69	1.62e-64
616574	NC_046175.1	2966701	17.5096	1.21e-68	1.97e-64
657665	NC_046175.1	4343711	17.5021	1.38e-68	2.23e-64
3447256	NC_046182.1	7415822	-17.5005	1.42e-68	2.29e-64
1339501	NC_046176.1	6125835	-17.4974	1.5e-68	2.41e-64
2833681	NC_046180.1	9489038	-17.4942	1.59e-68	2.54e-64
1597243	NC_046177.1	2665435	-17.4888	1.74e-68	2.78e-64
2149326	NC_046178.1	9658664	17.4802	2.03e-68	3.22e-64
2982892	NC_046181.1	3163772	17.4747	2.23e-68	3.53e-64
1502159	NC_046177.1	16583	17.4723	2.33e-68	3.67e-64
3329116	NC_046182.1	3614598	17.4689	2.47e-68	3.88e-64
1834541	NC_046177.1	9731191	17.464	2.7e-68	4.21e-64
3813855	NW_022654161.1	4833	17.4592	2.93e-68	4.56e-64
2079072	NC_046178.1	7744147	-17.4568	3.06e-68	4.74e-64
3395274	NC_046182.1	5695435	17.4551	3.15e-68	4.87e-64
183565	NC_046174.1	5225033	17.4402	4.08e-68	6.29e-64
3145709	NC_046181.1	7871106	17.4203	5.79e-68	8.88e-64
1292911	NC_046176.1	4943218	-17.4199	5.83e-68	8.9e-64
1953775	NC_046178.1	3978304	17.4188	5.94e-68	9.05e-64
2859100	NC_046180.1	10136327	-17.4073	7.26e-68	1.1e-63
239916	NC_046174.1	6934414	17.3998	8.28e-68	1.25e-63
2704957	NC_046180.1	5906857	-17.3945	9.07e-68	1.37e-63
2504309	NC_046179.1	9323471	17.3907	9.71e-68	1.46e-63
2833680	NC_046180.1	9489021	-17.3697	1.4e-67	2.09e-63
1502157	NC_046177.1	16555	17.3679	1.44e-67	2.15e-63
3171726	NC_046181.1	8570265	17.3442	2.18e-67	3.24e-63
1005332	NC_046175.1	14044276	-17.3393	2.38e-67	3.51e-63
1218999	NC_046176.1	3065004	-17.3329	2.66e-67	3.92e-63
1517980	NC_046177.1	474191	-17.3324	2.68e-67	3.93e-63
1243168	NC_046176.1	3685051	-17.3298	2.8e-67	4.1e-63
2530524	NC_046180.1	461503	-17.3247	3.06e-67	4.47e-63
2823692	NC_046180.1	9213087	17.3199	3.33e-67	4.84e-63
24595	NC_046174.1	717458	17.3191	3.37e-67	4.89e-63
3101187	NC_046181.1	6447992	-17.3092	4.01e-67	5.79e-63
453580	NC_046174.1	12591398	-17.2978	4.89e-67	7.01e-63
3166796	NC_046181.1	8437270	17.2977	4.89e-67	7.01e-63
2674929	NC_046180.1	4964735	-17.2815	6.48e-67	9.25e-63
2845939	NC_046180.1	9790363	17.2807	6.58e-67	9.37e-63
1563792	NC_046177.1	1815154	-17.2764	7.09e-67	1.01e-62
1964662	NC_046178.1	4393691	-17.266	8.48e-67	1.2e-62
1617748	NC_046177.1	3205070	-17.2609	9.27e-67	1.31e-62
2833677	NC_046180.1	9488988	-17.2582	9.71e-67	1.36e-62
660905	NC_046175.1	4433771	-17.2396	1.34e-66	1.87e-62
2674930	NC_046180.1	4964761	-17.2384	1.37e-66	1.91e-62
1502158	NC_046177.1	16558	17.2366	1.41e-66	1.96e-62
3314057	NC_046182.1	3186297	17.2288	1.62e-66	2.24e-62
922871	NC_046175.1	11797301	17.2261	1.69e-66	2.33e-62
2341317	NC_046179.1	4907253	-17.2219	1.82e-66	2.5e-62
3151388	NC_046181.1	8041264	-17.1882	3.25e-66	4.46e-62
3896568	NW_022655314.1	46868	-17.1793	3.79e-66	5.18e-62
1116279	NC_046176.1	450673	-17.1762	4e-66	5.46e-62
3750314	NC_046183.1	7983248	17.1752	4.07e-66	5.53e-62
1563790	NC_046177.1	1815127	-17.1683	4.59e-66	6.21e-62
1187284	NC_046176.1	2286326	-17.1548	5.78e-66	7.8e-62
3159186	NC_046181.1	8274627	-17.1465	6.67e-66	8.97e-62
1608231	NC_046177.1	2958627	17.1454	6.8e-66	9.11e-62
3813856	NW_022654161.1	5019	17.1439	6.98e-66	9.33e-62
239914	NC_046174.1	6934386	17.1426	7.14e-66	9.49e-62
601340	NC_046175.1	2544137	-17.1425	7.15e-66	9.49e-62
3532471	NC_046183.1	1439421	-17.1401	7.46e-66	9.87e-62
1588955	NC_046177.1	2445017	-17.1377	7.76e-66	1.02e-61
1512590	NC_046177.1	317332	-17.1369	7.87e-66	1.03e-61
1554594	NC_046177.1	1561467	-17.1302	8.84e-66	1.16e-61
1357130	NC_046176.1	6660045	-17.1042	1.38e-65	1.81e-61
1139410	NC_046176.1	1022557	-17.103	1.41e-65	1.84e-61
2341316	NC_046179.1	4907245	-17.1001	1.48e-65	1.92e-61
3298950	NC_046182.1	2768011	-17.0737	2.33e-65	3.01e-61
660903	NC_046175.1	4433741	-17.0567	3.12e-65	4.02e-61
1502163	NC_046177.1	16602	17.0542	3.25e-65	4.19e-61
2261557	NC_046179.1	2602465	-17.0515	3.41e-65	4.37e-61
1397036	NC_046176.1	7970409	17.0395	4.19e-65	5.35e-61
892432	NC_046175.1	10941353	-17.0392	4.2e-65	5.36e-61
1601638	NC_046177.1	2774911	17.0323	4.73e-65	6.01e-61
931878	NC_046175.1	12064105	17.0199	5.85e-65	7.41e-61
1139409	NC_046176.1	1022547	-17.0057	7.45e-65	9.41e-61
2508943	NC_046179.1	9423114	-17.0033	7.76e-65	9.77e-61
1835568	NC_046177.1	9785432	-16.9895	9.83e-65	1.23e-60
955871	NC_046175.1	12751763	-16.975	1.26e-64	1.57e-60
2125859	NC_046178.1	9020524	-16.9741	1.28e-64	1.59e-60
2823343	NC_046180.1	9203608	-16.9694	1.38e-64	1.72e-60
3006624	NC_046181.1	3785040	16.9549	1.77e-64	2.2e-60
920684	NC_046175.1	11733810	16.9393	2.31e-64	2.86e-60
1517981	NC_046177.1	474201	-16.9268	2.85e-64	3.52e-60
2674932	NC_046180.1	4964787	-16.921	3.15e-64	3.87e-60
3990695	NW_022656658.1	591	-16.9208	3.16e-64	3.87e-60
2938501	NC_046181.1	2064748	-16.9167	3.39e-64	4.14e-60
74616	NC_046174.1	2098361	-16.916	3.43e-64	4.18e-60
1513892	NC_046177.1	356440	-16.9136	3.57e-64	4.34e-60
1680383	NC_046177.1	5017437	16.9125	3.64e-64	4.41e-60
919605	NC_046175.1	11702094	16.9107	3.75e-64	4.53e-60
3166553	NC_046181.1	8430855	-16.9012	4.41e-64	5.3e-60
1953097	NC_046178.1	3961578	-16.892	5.15e-64	6.19e-60
1099284	NC_046176.1	88408	16.8765	6.7e-64	8.02e-60
1875752	NC_046178.1	1043313	16.8739	7e-64	8.35e-60
3566299	NC_046183.1	2463090	16.8554	9.58e-64	1.14e-59
900463	NC_046175.1	11171576	16.8484	1.08e-63	1.28e-59
3592258	NC_046183.1	3215282	-16.8357	1.34e-63	1.58e-59
3144946	NC_046181.1	7846672	16.807	2.17e-63	2.56e-59
3066117	NC_046181.1	5293287	-16.8	2.44e-63	2.87e-59
2698276	NC_046180.1	5701953	16.7973	2.55e-63	2.99e-59
1541757	NC_046177.1	1238413	16.7774	3.57e-63	4.18e-59
2774254	NC_046180.1	7882315	16.7601	4.78e-63	5.56e-59
3990691	NW_022656658.1	426	-16.7603	4.77e-63	5.56e-59
2079070	NC_046178.1	7744025	-16.7577	4.97e-63	5.77e-59
2674933	NC_046180.1	4964811	-16.7566	5.07e-63	5.86e-59
1478200	NC_046176.1	10539246	-16.7364	7.12e-63	8.22e-59
2833683	NC_046180.1	9489051	-16.736	7.17e-63	8.25e-59
1502153	NC_046177.1	16498	16.734	7.41e-63	8.5e-59
3750243	NC_046183.1	7980830	-16.714	1.04e-62	1.19e-58
239913	NC_046174.1	6934377	16.7112	1.09e-62	1.24e-58
848172	NC_046175.1	9750005	-16.6987	1.34e-62	1.52e-58
2531691	NC_046180.1	490572	-16.6913	1.52e-62	1.72e-58
1502860	NC_046177.1	37782	-16.6796	1.84e-62	2.09e-58
2207589	NC_046179.1	1107023	16.6769	1.93e-62	2.18e-58
2818484	NC_046180.1	9071086	-16.6747	2e-62	2.25e-58
3154456	NC_046181.1	8116256	-16.6684	2.23e-62	2.5e-58
2511082	NC_046179.1	9467795	16.6635	2.41e-62	2.7e-58
2845946	NC_046180.1	9790444	16.6628	2.44e-62	2.73e-58
2833673	NC_046180.1	9488913	-16.6618	2.48e-62	2.77e-58
660904	NC_046175.1	4433756	-16.6429	3.41e-62	3.78e-58
3566300	NC_046183.1	2463103	16.6427	3.42e-62	3.79e-58
2062175	NC_046178.1	7299671	-16.6364	3.8e-62	4.2e-58
336857	NC_046174.1	9557091	-16.6322	4.07e-62	4.49e-58
1519451	NC_046177.1	520603	16.6061	6.3e-62	6.92e-58
1005331	NC_046175.1	14044271	-16.6042	6.5e-62	7.13e-58
4069336	NW_022656862.1	2231	-16.5848	8.98e-62	9.82e-58
3614436	NC_046183.1	4049584	-16.5833	9.21e-62	1e-57
3432577	NC_046182.1	7006907	16.5762	1.04e-61	1.13e-57
848173	NC_046175.1	9750008	-16.5417	1.84e-61	1.99e-57
3614438	NC_046183.1	4049610	-16.5409	1.86e-61	2.01e-57
1144554	NC_046176.1	1151943	-16.5383	1.94e-61	2.1e-57
697468	NC_046175.1	5482194	16.5338	2.1e-61	2.26e-57
2805731	NC_046180.1	8695283	16.5259	2.39e-61	2.56e-57
2161911	NC_046178.1	9967388	16.523	2.5e-61	2.68e-57
755061	NC_046175.1	7021938	-16.5096	3.13e-61	3.34e-57
1230614	NC_046176.1	3382874	-16.5021	3.55e-61	3.77e-57
2845945	NC_046180.1	9790421	16.4976	3.82e-61	4.05e-57
2737672	NC_046180.1	6859728	16.4949	3.99e-61	4.23e-57
1980257	NC_046178.1	4978202	16.486	4.63e-61	4.89e-57
1381030	NC_046176.1	7437370	-16.485	4.7e-61	4.95e-57
378513	NC_046174.1	10634320	-16.4748	5.56e-61	5.85e-57
2161918	NC_046178.1	9967476	16.466	6.43e-61	6.75e-57
79091	NC_046174.1	2218256	-16.4633	6.73e-61	7.04e-57
2737673	NC_046180.1	6859769	16.4531	7.97e-61	8.31e-57
3990696	NW_022656658.1	593	-16.4507	8.29e-61	8.63e-57
1680387	NC_046177.1	5017511	16.4328	1.11e-60	1.16e-56
1964664	NC_046178.1	4393713	-16.4313	1.14e-60	1.18e-56
4011976	NW_022656806.1	24056	-16.4123	1.56e-60	1.61e-56
2510406	NC_046179.1	9448854	-16.4029	1.82e-60	1.88e-56
606360	NC_046175.1	2705259	16.3865	2.39e-60	2.45e-56
40945	NC_046174.1	1154136	-16.3794	2.68e-60	2.75e-56
1875751	NC_046178.1	1043295	16.3732	2.97e-60	3.04e-56
1370913	NC_046176.1	7129216	16.3726	3e-60	3.06e-56
2531985	NC_046180.1	500149	-16.3691	3.18e-60	3.23e-56
3990700	NW_022656658.1	860	-16.3662	3.33e-60	3.39e-56
2859428	NC_046180.1	10144163	-16.3654	3.38e-60	3.42e-56
1845630	NC_046178.1	169195	16.3565	3.91e-60	3.95e-56
1996909	NC_046178.1	5418104	16.3403	5.1e-60	5.14e-56
1616760	NC_046177.1	3175325	16.3306	5.98e-60	6.02e-56
2245381	NC_046179.1	2162283	16.3083	8.62e-60	8.65e-56
2874563	NC_046181.1	335385	-16.3079	8.68e-60	8.68e-56
1537897	NC_046177.1	1137883	16.3032	9.36e-60	9.35e-56
1269023	NC_046176.1	4328781	16.3026	9.46e-60	9.42e-56
3969735	NW_022656449.1	2622	16.2973	1.03e-59	1.02e-55
3171725	NC_046181.1	8570262	16.2791	1.39e-59	1.38e-55
3748570	NC_046183.1	7919102	-16.2706	1.59e-59	1.58e-55
1619628	NC_046177.1	3250216	-16.2637	1.79e-59	1.76e-55
2792291	NC_046180.1	8345186	16.243	2.5e-59	2.46e-55
1230615	NC_046176.1	3382879	-16.2426	2.52e-59	2.47e-55
3785097	NW_022653745.1	4637	-16.2404	2.61e-59	2.56e-55
887434	NC_046175.1	10810821	16.2321	2.99e-59	2.92e-55
1292907	NC_046176.1	4943098	-16.223	3.47e-59	3.38e-55
2386734	NC_046179.1	6300391	16.2225	3.5e-59	3.4e-55
3285826	NC_046182.1	2444757	16.206	4.57e-59	4.44e-55
1875750	NC_046178.1	1043292	16.2036	4.75e-59	4.6e-55
3449930	NC_046182.1	7504416	16.2015	4.93e-59	4.76e-55
1502861	NC_046177.1	37802	-16.1971	5.28e-59	5.09e-55
2210415	NC_046179.1	1179262	16.1712	8.05e-59	7.72e-55
3969736	NW_022656449.1	2668	16.1713	8.03e-59	7.72e-55
920707	NC_046175.1	11734885	-16.1704	8.15e-59	7.8e-55
1072927	NC_046175.1	15773749	-16.1651	8.89e-59	8.49e-55
3813840	NW_022654161.1	4021	16.1491	1.15e-58	1.1e-54
2525637	NC_046180.1	314368	-16.1446	1.24e-58	1.18e-54
2823690	NC_046180.1	9213055	16.128	1.62e-58	1.54e-54
2200367	NC_046179.1	896774	-16.112	2.1e-58	1.99e-54
4011975	NW_022656806.1	23928	-16.1114	2.12e-58	2e-54
1834543	NC_046177.1	9731235	16.1072	2.27e-58	2.14e-54
239915	NC_046174.1	6934395	16.1004	2.53e-58	2.38e-54
1292908	NC_046176.1	4943112	-16.1	2.55e-58	2.39e-54
1953913	NC_046178.1	3981734	-16.0935	2.83e-58	2.65e-54
4069337	NW_022656862.1	2242	-16.0803	3.5e-58	3.27e-54
1834545	NC_046177.1	9731258	16.0713	4.06e-58	3.78e-54
2174640	NC_046179.1	229177	-16.0678	4.29e-58	3.99e-54
1758340	NC_046177.1	7408862	-16.0531	5.43e-58	5.04e-54
2845947	NC_046180.1	9790469	16.0511	5.62e-58	5.19e-54
1116280	NC_046176.1	450708	-16.0478	5.93e-58	5.47e-54
1986252	NC_046178.1	5143760	16.0342	7.37e-58	6.79e-54
3129593	NC_046181.1	7377158	-16.0307	7.81e-58	7.17e-54
239808	NC_046174.1	6930593	16.0211	9.1e-58	8.34e-54
3329114	NC_046182.1	3614560	16.0189	9.44e-58	8.63e-54
368396	NC_046174.1	10384944	16.0105	1.08e-57	9.85e-54
1502160	NC_046177.1	16592	16.009	1.11e-57	1.01e-53
3329115	NC_046182.1	3614578	16.0088	1.11e-57	1.01e-53
655308	NC_046175.1	4267980	-16.0054	1.17e-57	1.06e-53
1218817	NC_046176.1	3059065	16.0053	1.17e-57	1.06e-53
1512592	NC_046177.1	317347	-16.001	1.26e-57	1.13e-53
1803730	NC_046177.1	8723243	-15.9917	1.46e-57	1.31e-53
3736773	NC_046183.1	7583553	-15.986	1.6e-57	1.44e-53
2026925	NC_046178.1	6279811	-15.9839	1.65e-57	1.48e-53
1953098	NC_046178.1	3961582	-15.9799	1.76e-57	1.58e-53
1838214	NC_046177.1	9874084	15.9681	2.13e-57	1.9e-53
3151221	NC_046181.1	8035809	15.9679	2.14e-57	1.9e-53
2530523	NC_046180.1	461499	-15.9502	2.84e-57	2.53e-53
618733	NC_046175.1	3034400	-15.9296	3.95e-57	3.5e-53
606362	NC_046175.1	2705284	15.9159	4.92e-57	4.35e-53
1548993	NC_046177.1	1423785	-15.9072	5.65e-57	4.99e-53
2845948	NC_046180.1	9790483	15.9041	5.93e-57	5.23e-53
2531692	NC_046180.1	490602	-15.8986	6.48e-57	5.7e-53
4102995	NW_022656997.1	61	-15.8972	6.63e-57	5.81e-53
261149	NC_046174.1	7568847	-15.8922	7.17e-57	6.28e-53
3752718	NC_046183.1	8043307	-15.8867	7.83e-57	6.84e-53
1156565	NC_046176.1	1459654	-15.8739	9.6e-57	8.36e-53
3750244	NC_046183.1	7980856	-15.8741	9.58e-57	8.36e-53
906667	NC_046175.1	11356274	-15.8728	9.77e-57	8.48e-53
1504472	NC_046177.1	89383	-15.8702	1.02e-56	8.84e-53
2585110	NC_046180.1	2043181	15.8694	1.03e-56	8.92e-53
2864749	NC_046181.1	129938	-15.8571	1.26e-56	1.08e-52
1099279	NC_046176.1	88309	15.8505	1.4e-56	1.2e-52
1216731	NC_046176.1	3006831	-15.8466	1.48e-56	1.28e-52
2731402	NC_046180.1	6701400	-15.8388	1.68e-56	1.44e-52
2234194	NC_046179.1	1850328	-15.8341	1.81e-56	1.55e-52
3614437	NC_046183.1	4049598	-15.8178	2.34e-56	2e-52
854078	NC_046175.1	9904891	-15.8168	2.38e-56	2.03e-52
2859102	NC_046180.1	10136371	-15.8071	2.78e-56	2.37e-52
2729098	NC_046180.1	6642761	15.804	2.92e-56	2.48e-52
3189713	NC_046182.1	77920	15.7992	3.15e-56	2.67e-52
1815351	NC_046177.1	9047419	15.7947	3.38e-56	2.86e-52
2792290	NC_046180.1	8345173	15.7854	3.92e-56	3.31e-52
2150973	NC_046178.1	9705620	15.7808	4.22e-56	3.55e-52
2775871	NC_046180.1	7933370	15.7766	4.51e-56	3.79e-52
1179347	NC_046176.1	2074573	-15.7668	5.26e-56	4.41e-52
2325039	NC_046179.1	4370326	-15.7438	7.57e-56	6.33e-52
2845944	NC_046180.1	9790416	15.7301	9.4e-56	7.85e-52
4135916	NW_022657377.1	8138	-15.7056	1.39e-55	1.15e-51
3305528	NC_046182.1	2953397	15.7049	1.4e-55	1.16e-51
4069338	NW_022656862.1	2270	-15.7017	1.47e-55	1.22e-51
1009198	NC_046175.1	14152795	-15.6893	1.79e-55	1.48e-51
3951846	NW_022656185.1	1194	15.6894	1.79e-55	1.48e-51
1980256	NC_046178.1	4978195	15.6849	1.92e-55	1.58e-51
3329120	NC_046182.1	3614697	15.6843	1.94e-55	1.59e-51
1553033	NC_046177.1	1521274	15.682	2.01e-55	1.65e-51
296745	NC_046174.1	8493470	15.6756	2.22e-55	1.82e-51
22839	NC_046174.1	670417	15.6752	2.23e-55	1.83e-51
4091908	NW_022656945.1	230	-15.6747	2.25e-55	1.84e-51
4017795	NW_022656816.1	39942	-15.6739	2.28e-55	1.86e-51
883233	NC_046175.1	10699802	-15.6729	2.32e-55	1.89e-51
3182034	NC_046181.1	8871913	-15.672	2.35e-55	1.91e-51
1680385	NC_046177.1	5017447	15.6693	2.45e-55	1.99e-51
1705920	NC_046177.1	5905104	15.6691	2.46e-55	1.99e-51
2764913	NC_046180.1	7612048	-15.6639	2.67e-55	2.16e-51
3785608	NW_022653756.1	3101	15.6535	3.14e-55	2.53e-51
2230763	NC_046179.1	1750820	15.6504	3.3e-55	2.66e-51
2815768	NC_046180.1	8991642	15.6426	3.73e-55	3e-51
303590	NC_046174.1	8697306	-15.6308	4.49e-55	3.6e-51
40944	NC_046174.1	1154106	-15.6294	4.59e-55	3.67e-51
2674934	NC_046180.1	4964832	-15.6283	4.67e-55	3.73e-51
937526	NC_046175.1	12241842	-15.6162	5.65e-55	4.49e-51
1565733	NC_046177.1	1866706	15.6163	5.64e-55	4.49e-51
1348509	NC_046176.1	6386172	-15.6142	5.83e-55	4.63e-51
1502161	NC_046177.1	16595	15.6134	5.9e-55	4.67e-51
2936199	NC_046181.1	2009143	-15.613	5.94e-55	4.69e-51
2752016	NC_046180.1	7255180	15.6071	6.51e-55	5.14e-51
3449929	NC_046182.1	7504228	15.6047	6.76e-55	5.33e-51
96165	NC_046174.1	2667524	-15.5845	9.28e-55	7.3e-51
1841777	NC_046178.1	54475	15.5811	9.78e-55	7.68e-51
3066121	NC_046181.1	5293450	-15.5799	9.97e-55	7.8e-51
4127653	NW_022657280.1	115965	-15.5738	1.1e-54	8.57e-51
919607	NC_046175.1	11702128	15.5721	1.13e-54	8.79e-51
261143	NC_046174.1	7568669	-15.5711	1.14e-54	8.91e-51
1164856	NC_046176.1	1711461	15.57	1.16e-54	9.04e-51
1116282	NC_046176.1	450767	-15.5693	1.18e-54	9.13e-51
1084524	NC_046175.1	16079007	-15.5558	1.45e-54	1.12e-50
3724331	NC_046183.1	7218397	-15.5553	1.46e-54	1.13e-50
1600451	NC_046177.1	2742596	-15.5514	1.56e-54	1.2e-50
1612005	NC_046177.1	3047670	-15.5427	1.78e-54	1.37e-50
3207450	NC_046182.1	492117	-15.5428	1.78e-54	1.37e-50
3171723	NC_046181.1	8570256	15.5407	1.84e-54	1.41e-50
1213411	NC_046176.1	2932835	-15.5378	1.92e-54	1.47e-50
261142	NC_046174.1	7568644	-15.5336	2.06e-54	1.57e-50
296746	NC_046174.1	8493487	15.5247	2.36e-54	1.8e-50
4073890	NW_022656868.1	6538	-15.5212	2.49e-54	1.9e-50
1116286	NC_046176.1	450835	-15.5177	2.63e-54	2e-50
3469203	NC_046182.1	8040911	15.515	2.75e-54	2.08e-50
1866609	NC_046178.1	770740	-15.51	2.97e-54	2.25e-50
1154260	NC_046176.1	1397857	-15.5093	3e-54	2.27e-50
3845998	NW_022654551.1	673	-15.4977	3.59e-54	2.71e-50
1187286	NC_046176.1	2286411	-15.4968	3.64e-54	2.74e-50
2511175	NC_046179.1	9470686	15.4945	3.78e-54	2.84e-50
2230654	NC_046179.1	1747810	-15.4777	4.91e-54	3.68e-50
1749344	NC_046177.1	7177500	-15.4772	4.95e-54	3.7e-50
3843647	NW_022654497.1	572	15.4765	5e-54	3.74e-50
1597244	NC_046177.1	2665461	-15.4748	5.13e-54	3.83e-50
2182141	NC_046179.1	452415	-15.4695	5.57e-54	4.15e-50
946523	NC_046175.1	12498295	-15.4682	5.69e-54	4.23e-50
2845758	NC_046180.1	9786152	15.468	5.7e-54	4.23e-50
1187282	NC_046176.1	2286240	-15.4652	5.96e-54	4.41e-50
81720	NC_046174.1	2300907	-15.4649	5.99e-54	4.43e-50
1187285	NC_046176.1	2286407	-15.4644	6.03e-54	4.45e-50
3544481	NC_046183.1	1796261	15.4614	6.32e-54	4.66e-50
2052037	NC_046178.1	6984004	-15.4571	6.76e-54	4.98e-50
2526544	NC_046180.1	339219	-15.4511	7.41e-54	5.44e-50
37472	NC_046174.1	1058309	15.442	8.54e-54	6.26e-50
759258	NC_046175.1	7141534	-15.4366	9.28e-54	6.79e-50
74507	NC_046174.1	2094142	15.4234	1.14e-53	8.3e-50
2767958	NC_046180.1	7708280	-15.4235	1.14e-53	8.3e-50
3449932	NC_046182.1	7504465	15.4222	1.16e-53	8.45e-50
2717283	NC_046180.1	6288455	-15.4145	1.31e-53	9.5e-50
892431	NC_046175.1	10941346	-15.413	1.34e-53	9.71e-50
3207260	NC_046182.1	486568	15.4112	1.38e-53	9.97e-50
3859097	NW_022654775.1	3860	15.4061	1.49e-53	1.08e-49
1258940	NC_046176.1	4089981	15.4054	1.51e-53	1.09e-49
3150664	NC_046181.1	8018220	15.3983	1.68e-53	1.21e-49
2290167	NC_046179.1	3359898	15.3962	1.74e-53	1.25e-49
981367	NC_046175.1	13405055	15.3798	2.24e-53	1.61e-49
655307	NC_046175.1	4267959	-15.3796	2.24e-53	1.61e-49
919609	NC_046175.1	11702147	15.3788	2.27e-53	1.62e-49
1211768	NC_046176.1	2894405	15.3761	2.37e-53	1.69e-49
2341314	NC_046179.1	4907153	-15.3746	2.42e-53	1.73e-49
1298098	NC_046176.1	5070321	15.37	2.6e-53	1.85e-49
924065	NC_046175.1	11835281	-15.3686	2.66e-53	1.89e-49
3080397	NC_046181.1	5776212	-15.3645	2.83e-53	2.01e-49
1116284	NC_046176.1	450775	-15.362	2.94e-53	2.08e-49
2629611	NC_046180.1	3475615	15.3402	4.12e-53	2.91e-49
1512588	NC_046177.1	317296	-15.3385	4.23e-53	2.98e-49
232233	NC_046174.1	6675828	-15.3384	4.24e-53	2.98e-49
1588897	NC_046177.1	2443026	15.3361	4.39e-53	3.09e-49
1680384	NC_046177.1	5017440	15.3268	5.06e-53	3.55e-49
3017648	NC_046181.1	4075190	15.3248	5.22e-53	3.66e-49
847003	NC_046175.1	9716406	-15.3229	5.37e-53	3.76e-49
3516302	NC_046183.1	1022911	-15.3173	5.86e-53	4.09e-49
61137	NC_046174.1	1735386	15.3016	7.46e-53	5.2e-49
532909	NC_046175.1	618114	-15.3013	7.49e-53	5.22e-49
3181550	NC_046181.1	8856305	15.2993	7.73e-53	5.37e-49
30383	NC_046174.1	869974	15.28	1.04e-52	7.21e-49
1504471	NC_046177.1	89344	-15.2702	1.21e-52	8.36e-49
1502162	NC_046177.1	16599	15.27	1.21e-52	8.38e-49
1586751	NC_046177.1	2379916	-15.2684	1.24e-52	8.56e-49
2546134	NC_046180.1	910670	-15.2684	1.24e-52	8.56e-49
2926165	NC_046181.1	1722994	-15.2665	1.28e-52	8.8e-49
1116273	NC_046176.1	450461	-15.2575	1.47e-52	1.01e-48
1526183	NC_046177.1	788546	-15.2557	1.51e-52	1.04e-48
1617739	NC_046177.1	3204416	-15.2499	1.65e-52	1.13e-48
3749478	NC_046183.1	7948252	15.2435	1.82e-52	1.24e-48
5173	NC_046174.1	130852	-15.2369	2.01e-52	1.37e-48
2511083	NC_046179.1	9467807	15.2273	2.33e-52	1.59e-48
2341315	NC_046179.1	4907221	-15.2226	2.51e-52	1.7e-48
2279862	NC_046179.1	3091497	15.2099	3.04e-52	2.06e-48
4112259	NW_022657098.1	900	15.2065	3.2e-52	2.17e-48
3478333	NC_046183.1	2387	15.2046	3.3e-52	2.23e-48
927407	NC_046175.1	11926029	15.1963	3.74e-52	2.53e-48
2807399	NC_046180.1	8738760	15.1911	4.05e-52	2.73e-48
79095	NC_046174.1	2218289	-15.1775	4.99e-52	3.36e-48
2051437	NC_046178.1	6956288	15.1763	5.08e-52	3.41e-48
68306	NC_046174.1	1928090	15.1715	5.47e-52	3.67e-48
74512	NC_046174.1	2094250	15.1707	5.53e-52	3.71e-48
2890733	NC_046181.1	740493	-15.1682	5.75e-52	3.84e-48
3979435	NW_022656520.1	7252	-15.1574	6.77e-52	4.52e-48
1301706	NC_046176.1	5150896	-15.1559	6.92e-52	4.62e-48
2930609	NC_046181.1	1856781	15.1521	7.33e-52	4.88e-48
1116283	NC_046176.1	450772	-15.1473	7.9e-52	5.25e-48
3614850	NC_046183.1	4061527	15.1397	8.87e-52	5.88e-48
3117623	NC_046181.1	6946731	-15.134	9.66e-52	6.4e-48
833441	NC_046175.1	9354444	-15.1328	9.85e-52	6.51e-48
940558	NC_046175.1	12329761	-15.1314	1.01e-51	6.64e-48
1680386	NC_046177.1	5017494	15.1248	1.11e-51	7.33e-48
1119354	NC_046176.1	525340	-15.1244	1.12e-51	7.37e-48
2505113	NC_046179.1	9344844	15.1238	1.13e-51	7.41e-48
606361	NC_046175.1	2705266	15.1237	1.13e-51	7.42e-48
3742648	NC_046183.1	7736033	-15.1193	1.21e-51	7.92e-48
983602	NC_046175.1	13472439	-15.1094	1.4e-51	9.19e-48
1568131	NC_046177.1	1933441	-15.1024	1.56e-51	1.02e-47
1381029	NC_046176.1	7437355	-15.0997	1.63e-51	1.06e-47
1839454	NC_046177.1	9940571	15.0987	1.65e-51	1.08e-47
2544820	NC_046180.1	862899	-15.0852	2.03e-51	1.32e-47
3129592	NC_046181.1	7377148	-15.0808	2.17e-51	1.41e-47
2475107	NC_046179.1	8584909	-15.0665	2.69e-51	1.74e-47
1097453	NC_046176.1	43488	15.0587	3.03e-51	1.96e-47
261148	NC_046174.1	7568842	-15.0567	3.12e-51	2.01e-47
1526836	NC_046177.1	819968	-15.0568	3.12e-51	2.01e-47
1179348	NC_046176.1	2074581	-15.0559	3.16e-51	2.03e-47
3363267	NC_046182.1	4614211	15.0552	3.19e-51	2.05e-47
3951847	NW_022656185.1	1256	15.0528	3.31e-51	2.12e-47
1674015	NC_046177.1	4838892	15.0453	3.71e-51	2.38e-47
2516533	NC_046180.1	5723	15.0384	4.11e-51	2.63e-47
311523	NC_046174.1	8894445	15.0223	5.25e-51	3.35e-47
2174639	NC_046179.1	229165	-15.0179	5.61e-51	3.58e-47
3750241	NC_046183.1	7980542	14.9963	7.76e-51	4.95e-47
3448208	NC_046182.1	7437132	14.9892	8.63e-51	5.49e-47
1780311	NC_046177.1	8032959	-14.9792	1e-50	6.38e-47
4112258	NW_022657098.1	868	14.979	1.01e-50	6.39e-47
657668	NC_046175.1	4343929	14.9771	1.04e-50	6.57e-47
3753150	NC_046183.1	8053920	-14.9687	1.18e-50	7.44e-47
2392938	NC_046179.1	6496977	14.9678	1.19e-50	7.52e-47
2728779	NC_046180.1	6635409	-14.96	1.34e-50	8.45e-47
1722670	NC_046177.1	6412961	-14.9589	1.36e-50	8.58e-47
261145	NC_046174.1	7568721	-14.9588	1.37e-50	8.58e-47
36311	NC_046174.1	1017365	-14.9585	1.37e-50	8.6e-47
2635835	NC_046180.1	3740522	-14.9564	1.42e-50	8.87e-47
1619121	NC_046177.1	3239496	14.9531	1.49e-50	9.3e-47
2255629	NC_046179.1	2432872	14.9377	1.87e-50	1.17e-46
64371	NC_046174.1	1827356	-14.9222	2.36e-50	1.47e-46
1358901	NC_046176.1	6711069	-14.9083	2.91e-50	1.81e-46
2573128	NC_046180.1	1651933	-14.9014	3.23e-50	2.01e-46
2897248	NC_046181.1	893435	14.8934	3.64e-50	2.26e-46
2014644	NC_046178.1	5932920	14.8922	3.71e-50	2.3e-46
1562497	NC_046177.1	1783812	14.8666	5.43e-50	3.36e-46
3171724	NC_046181.1	8570258	14.8647	5.58e-50	3.45e-46
3080396	NC_046181.1	5776181	-14.8501	6.95e-50	4.29e-46
556077	NC_046175.1	1271024	-14.8462	7.36e-50	4.54e-46
336066	NC_046174.1	9534769	14.8455	7.44e-50	4.58e-46
1457575	NC_046176.1	9927090	-14.8447	7.53e-50	4.63e-46
3256608	NC_046182.1	1691051	-14.8356	8.62e-50	5.29e-46
1812670	NC_046177.1	8974373	14.8351	8.69e-50	5.32e-46
2584782	NC_046180.1	2033679	-14.8316	9.15e-50	5.6e-46
1461549	NC_046176.1	10056780	-14.8165	1.15e-49	7e-46
2215710	NC_046179.1	1323770	-14.8162	1.15e-49	7.03e-46
2763035	NC_046180.1	7567605	-14.8001	1.46e-49	8.92e-46
1945336	NC_046178.1	3661546	-14.7969	1.54e-49	9.34e-46
919608	NC_046175.1	11702137	14.7932	1.62e-49	9.85e-46
1116281	NC_046176.1	450736	-14.7925	1.64e-49	9.94e-46
1607272	NC_046177.1	2935429	14.7921	1.65e-49	9.97e-46
3310158	NC_046182.1	3080509	-14.786	1.8e-49	1.09e-45
239917	NC_046174.1	6934425	14.7853	1.82e-49	1.1e-45
121664	NC_046174.1	3367506	-14.7817	1.92e-49	1.16e-45
1117165	NC_046176.1	474805	-14.7778	2.04e-49	1.23e-45
2684414	NC_046180.1	5250567	-14.7683	2.35e-49	1.41e-45
706160	NC_046175.1	5716118	-14.7653	2.45e-49	1.47e-45
165973	NC_046174.1	4639020	-14.7647	2.48e-49	1.48e-45
2054151	NC_046178.1	7063672	-14.7619	2.58e-49	1.54e-45
1292893	NC_046176.1	4942819	-14.7616	2.59e-49	1.55e-45
616577	NC_046175.1	2966738	14.7602	2.65e-49	1.58e-45
3101184	NC_046181.1	6447890	-14.7518	3e-49	1.79e-45
3363266	NC_046182.1	4614197	14.7513	3.02e-49	1.8e-45
1218998	NC_046176.1	3064738	-14.748	3.17e-49	1.88e-45
1554290	NC_046177.1	1550924	14.7345	3.87e-49	2.3e-45
1358900	NC_046176.1	6711049	-14.7318	4.03e-49	2.39e-45
1365959	NC_046176.1	6963797	-14.7285	4.23e-49	2.5e-45
2821052	NC_046180.1	9132167	14.7271	4.32e-49	2.55e-45
368083	NC_046174.1	10372228	14.7186	4.9e-49	2.89e-45
1054995	NC_046175.1	15329945	14.7089	5.65e-49	3.33e-45
2024831	NC_046178.1	6219788	-14.7052	5.97e-49	3.51e-45
2539442	NC_046180.1	695299	-14.705	5.99e-49	3.52e-45
261146	NC_046174.1	7568737	-14.7038	6.1e-49	3.58e-45
3724469	NC_046183.1	7224421	14.7014	6.31e-49	3.7e-45
447320	NC_046174.1	12419968	-14.663	1.11e-48	6.51e-45
1324357	NC_046176.1	5724107	-14.6589	1.18e-48	6.91e-45
3886724	NW_022655152.1	1461	14.6586	1.19e-48	6.92e-45
4017796	NW_022656816.1	39978	-14.6528	1.29e-48	7.53e-45
3987850	NW_022656607.1	1895	-14.6518	1.31e-48	7.64e-45
1164855	NC_046176.1	1711451	14.6511	1.33e-48	7.71e-45
3176636	NC_046181.1	8706399	14.6493	1.36e-48	7.9e-45
3598689	NC_046183.1	3401673	-14.6488	1.37e-48	7.95e-45
2613306	NC_046180.1	2899299	-14.6458	1.43e-48	8.29e-45
1573238	NC_046177.1	2050164	-14.6452	1.44e-48	8.35e-45
64372	NC_046174.1	1827376	-14.6348	1.69e-48	9.72e-45
940557	NC_046175.1	12329756	-14.6284	1.85e-48	1.07e-44
1364318	NC_046176.1	6899806	-14.6202	2.09e-48	1.2e-44
1638966	NC_046177.1	3817945	14.6152	2.25e-48	1.29e-44
1546378	NC_046177.1	1345058	14.6059	2.58e-48	1.48e-44
3747958	NC_046183.1	7903235	14.5966	2.95e-48	1.69e-44
1527620	NC_046177.1	840670	-14.5957	2.99e-48	1.71e-44
3144085	NC_046181.1	7808696	14.5936	3.08e-48	1.76e-44
2022557	NC_046178.1	6153344	-14.593	3.11e-48	1.78e-44
3859096	NW_022654775.1	3817	14.5862	3.44e-48	1.96e-44
919610	NC_046175.1	11702150	14.5756	4.02e-48	2.29e-44
2573127	NC_046180.1	1651928	-14.5751	4.04e-48	2.3e-44
64373	NC_046174.1	1827394	-14.566	4.62e-48	2.62e-44
2573123	NC_046180.1	1651736	-14.5597	5.06e-48	2.87e-44
3954768	NW_022656251.1	558	14.5543	5.48e-48	3.1e-44
3329119	NC_046182.1	3614661	14.5536	5.54e-48	3.13e-44
1097452	NC_046176.1	43476	14.5515	5.72e-48	3.23e-44
2934820	NC_046181.1	1970019	-14.5512	5.73e-48	3.23e-44
1032089	NC_046175.1	14701132	14.542	6.56e-48	3.69e-44
1503126	NC_046177.1	44569	14.536	7.16e-48	4.02e-44
2827121	NC_046180.1	9311197	14.536	7.17e-48	4.02e-44
3785096	NW_022653745.1	4617	-14.5358	7.19e-48	4.03e-44
1749058	NC_046177.1	7169963	-14.5329	7.49e-48	4.19e-44
1953095	NC_046178.1	3961458	-14.5289	7.95e-48	4.44e-44
1503147	NC_046177.1	45305	14.5283	8.02e-48	4.48e-44
857030	NC_046175.1	9999174	14.5127	1.01e-47	5.62e-44
226870	NC_046174.1	6512434	14.4972	1.26e-47	7.03e-44
3080517	NC_046181.1	5779771	-14.4964	1.28e-47	7.09e-44
601559	NC_046175.1	2550547	14.4961	1.28e-47	7.11e-44
2885294	NC_046181.1	603123	-14.4961	1.28e-47	7.11e-44
3181551	NC_046181.1	8856360	14.495	1.3e-47	7.21e-44
3969732	NW_022656449.1	2596	14.4935	1.33e-47	7.36e-44
663418	NC_046175.1	4499779	-14.4905	1.39e-47	7.68e-44
657663	NC_046175.1	4343382	14.4884	1.43e-47	7.91e-44
1621346	NC_046177.1	3301828	14.4804	1.61e-47	8.87e-44
1735305	NC_046177.1	6806395	14.4773	1.68e-47	9.27e-44
516275	NC_046175.1	185907	-14.4722	1.82e-47	9.97e-44
124609	NC_046174.1	3458843	14.4655	2e-47	1.1e-43
2820160	NC_046180.1	9110623	14.4619	2.11e-47	1.15e-43
1032180	NC_046175.1	14703796	14.4581	2.23e-47	1.22e-43
2357746	NC_046179.1	5366372	14.4487	2.55e-47	1.4e-43
3080520	NC_046181.1	5779847	-14.4304	3.33e-47	1.82e-43
1537813	NC_046177.1	1134374	-14.4288	3.41e-47	1.86e-43
1268976	NC_046176.1	4326622	14.4276	3.47e-47	1.89e-43
2200365	NC_046179.1	896676	-14.4264	3.53e-47	1.92e-43
2762941	NC_046180.1	7564407	14.4244	3.63e-47	1.97e-43
706161	NC_046175.1	5716137	-14.4193	3.91e-47	2.12e-43
3845999	NW_022654551.1	706	-14.4113	4.39e-47	2.38e-43
522435	NC_046175.1	315144	-14.4102	4.47e-47	2.41e-43
2737671	NC_046180.1	6859684	14.4052	4.8e-47	2.59e-43
3066120	NC_046181.1	5293430	-14.4044	4.85e-47	2.62e-43
261144	NC_046174.1	7568685	-14.4013	5.08e-47	2.74e-43
2079063	NC_046178.1	7743514	-14.3982	5.31e-47	2.86e-43
726581	NC_046175.1	6255287	14.3951	5.56e-47	2.99e-43
1200652	NC_046176.1	2617552	14.3929	5.73e-47	3.07e-43
2795786	NC_046180.1	8419095	-14.393	5.73e-47	3.07e-43
3662220	NC_046183.1	5476826	-14.3904	5.94e-47	3.18e-43
3969731	NW_022656449.1	2571	14.3867	6.27e-47	3.35e-43
2781776	NC_046180.1	8080478	-14.3691	8.08e-47	4.31e-43
3207255	NC_046182.1	486154	-14.3547	9.95e-47	5.31e-43
3145536	NC_046181.1	7866911	-14.3492	1.08e-46	5.74e-43
2508942	NC_046179.1	9423107	-14.3269	1.49e-46	7.91e-43
955880	NC_046175.1	12752687	14.3233	1.56e-46	8.31e-43
1504201	NC_046177.1	80683	14.317	1.71e-46	9.08e-43
4086634	NW_022656883.1	3460	-14.3138	1.79e-46	9.5e-43
163013	NC_046174.1	4538001	14.3112	1.86e-46	9.86e-43
1573232	NC_046177.1	2049961	-14.2944	2.37e-46	1.25e-42
94485	NC_046174.1	2623755	-14.292	2.45e-46	1.29e-42
3969733	NW_022656449.1	2602	14.2911	2.49e-46	1.31e-42
3655607	NC_046183.1	5311295	-14.2907	2.5e-46	1.32e-42
2936200	NC_046181.1	2009148	-14.2745	3.15e-46	1.66e-42
1673207	NC_046177.1	4809535	-14.2736	3.19e-46	1.68e-42
2805728	NC_046180.1	8695254	14.2691	3.41e-46	1.79e-42
1406193	NC_046176.1	8247302	14.2674	3.49e-46	1.83e-42
586725	NC_046175.1	2086834	14.265	3.61e-46	1.89e-42
163014	NC_046174.1	4538008	14.2583	3.98e-46	2.08e-42
3747959	NC_046183.1	7903241	14.2504	4.46e-46	2.33e-42
3300657	NC_046182.1	2815949	-14.2492	4.54e-46	2.36e-42
3143792	NC_046181.1	7795450	14.2482	4.6e-46	2.39e-42
2541669	NC_046180.1	777889	-14.2458	4.76e-46	2.47e-42
3080516	NC_046181.1	5779766	-14.2452	4.8e-46	2.49e-42
3018034	NC_046181.1	4097885	14.2408	5.12e-46	2.65e-42
2234195	NC_046179.1	1850332	-14.2322	5.78e-46	2.99e-42
4073893	NW_022656868.1	6645	-14.2317	5.82e-46	3.01e-42
1604121	NC_046177.1	2853270	14.2194	6.95e-46	3.59e-42
1501261	NC_046177.1	795	-14.2185	7.03e-46	3.63e-42
1149564	NC_046176.1	1276469	14.2164	7.25e-46	3.73e-42
3292162	NC_046182.1	2598890	14.2115	7.78e-46	4e-42
2729095	NC_046180.1	6642669	14.2053	8.49e-46	4.36e-42
858399	NC_046175.1	10040097	14.189	1.07e-45	5.5e-42
2737670	NC_046180.1	6859577	14.1864	1.11e-45	5.7e-42
884202	NC_046175.1	10722832	14.1849	1.14e-45	5.82e-42
777072	NC_046175.1	7681816	14.1845	1.14e-45	5.84e-42
3017158	NC_046181.1	4059392	14.1824	1.18e-45	6.01e-42
3361695	NC_046182.1	4562642	-14.1821	1.18e-45	6.03e-42
1503156	NC_046177.1	45579	14.1731	1.34e-45	6.85e-42
2312950	NC_046179.1	3965982	-14.1694	1.42e-45	7.21e-42
2079061	NC_046178.1	7743402	-14.161	1.6e-45	8.12e-42
2490279	NC_046179.1	8979043	14.156	1.72e-45	8.71e-42
854079	NC_046175.1	9904904	-14.1485	1.91e-45	9.68e-42
2823298	NC_046180.1	9202157	-14.1477	1.93e-45	9.77e-42
3726020	NC_046183.1	7262339	14.143	2.06e-45	1.04e-41
452062	NC_046174.1	12540997	-14.1426	2.08e-45	1.05e-41
261147	NC_046174.1	7568820	-14.1405	2.14e-45	1.08e-41
865687	NC_046175.1	10235321	-14.1402	2.15e-45	1.08e-41
1348504	NC_046176.1	6385795	14.1301	2.48e-45	1.25e-41
2230725	NC_046179.1	1749680	-14.1255	2.64e-45	1.33e-41
2805730	NC_046180.1	8695266	14.1232	2.73e-45	1.37e-41
2714308	NC_046180.1	6214079	-14.1226	2.76e-45	1.38e-41
1998715	NC_046178.1	5483330	14.1094	3.33e-45	1.67e-41
3145537	NC_046181.1	7866927	-14.1091	3.34e-45	1.67e-41
3447253	NC_046182.1	7415694	-14.0952	4.06e-45	2.03e-41
996064	NC_046175.1	13808560	14.0742	5.47e-45	2.73e-41
2689993	NC_046180.1	5435399	14.0687	5.91e-45	2.95e-41
3329113	NC_046182.1	3614556	14.0528	7.4e-45	3.69e-41
1652533	NC_046177.1	4205970	-14.0495	7.76e-45	3.86e-41
1918767	NC_046178.1	2516012	14.0486	7.86e-45	3.9e-41
2023434	NC_046178.1	6183421	14.0485	7.86e-45	3.9e-41
1632175	NC_046177.1	3618539	-14.0467	8.07e-45	4e-41
1501274	NC_046177.1	1274	14.0333	9.75e-45	4.83e-41
2532955	NC_046180.1	528491	14.0312	1e-44	4.96e-41
3143791	NC_046181.1	7795271	14.0274	1.06e-44	5.23e-41
1548915	NC_046177.1	1420849	-14.0261	1.08e-44	5.32e-41
1308046	NC_046176.1	5302398	14.0259	1.08e-44	5.33e-41
3066118	NC_046181.1	5293310	-14.0187	1.2e-44	5.89e-41
1260453	NC_046176.1	4127895	-14.0161	1.24e-44	6.11e-41
1287960	NC_046176.1	4825251	-14.016	1.24e-44	6.11e-41
3843648	NW_022654497.1	583	14.0103	1.35e-44	6.61e-41
2052039	NC_046178.1	6984113	-14.0058	1.44e-44	7.03e-41
4073891	NW_022656868.1	6559	-14.0048	1.46e-44	7.12e-41
3614435	NC_046183.1	4049552	-14.0034	1.49e-44	7.26e-41
2024830	NC_046178.1	6219775	-14.003	1.49e-44	7.29e-41
3305527	NC_046182.1	2953354	13.9996	1.57e-44	7.64e-41
3990699	NW_022656658.1	812	-13.998	1.6e-44	7.8e-41
1998717	NC_046178.1	5483350	13.9973	1.62e-44	7.87e-41
1272403	NC_046176.1	4414188	-13.9916	1.75e-44	8.52e-41
1503127	NC_046177.1	44619	13.9893	1.81e-44	8.79e-41
3144957	NC_046181.1	7847094	13.9892	1.81e-44	8.79e-41
948651	NC_046175.1	12552393	-13.9888	1.83e-44	8.83e-41
281896	NC_046174.1	8121726	-13.9847	1.93e-44	9.35e-41
1149563	NC_046176.1	1276444	13.9829	1.98e-44	9.57e-41
2079062	NC_046178.1	7743483	-13.9778	2.13e-44	1.03e-40
1092103	NC_046175.1	16274970	13.977	2.15e-44	1.04e-40
2407125	NC_046179.1	6850300	-13.9764	2.17e-44	1.05e-40
411167	NC_046174.1	11490447	-13.974	2.25e-44	1.08e-40
2208804	NC_046179.1	1139434	-13.9668	2.48e-44	1.19e-40
3710066	NC_046183.1	6825076	-13.9664	2.5e-44	1.2e-40
3896569	NW_022655314.1	46914	-13.9645	2.57e-44	1.23e-40
3458487	NC_046182.1	7740238	-13.9526	3.04e-44	1.45e-40
3080522	NC_046181.1	5779868	-13.9507	3.12e-44	1.49e-40
368082	NC_046174.1	10372223	13.9476	3.26e-44	1.55e-40
2731401	NC_046180.1	6701384	-13.9443	3.41e-44	1.62e-40
1049404	NC_046175.1	15184996	13.9398	3.63e-44	1.73e-40
3683297	NC_046183.1	6062641	13.9319	4.05e-44	1.93e-40
2550991	NC_046180.1	1040036	-13.9318	4.06e-44	1.93e-40
2899399	NC_046181.1	960483	-13.9242	4.52e-44	2.14e-40
1117166	NC_046176.1	474834	-13.9237	4.55e-44	2.16e-40
2125855	NC_046178.1	9020364	-13.9197	4.81e-44	2.28e-40
2515972	NC_046179.1	9576996	13.9155	5.1e-44	2.41e-40
3710614	NC_046183.1	6842731	13.9076	5.69e-44	2.69e-40
1953099	NC_046178.1	3961604	-13.9017	6.18e-44	2.92e-40
87217	NC_046174.1	2442757	-13.901	6.24e-44	2.94e-40
3655605	NC_046183.1	5311235	-13.8928	7e-44	3.29e-40
1370968	NC_046176.1	7133426	13.8874	7.56e-44	3.55e-40
1200648	NC_046176.1	2617085	-13.8873	7.57e-44	3.55e-40
68305	NC_046174.1	1928054	13.8811	8.25e-44	3.87e-40
1163858	NC_046176.1	1673044	13.8792	8.47e-44	3.97e-40
1839458	NC_046177.1	9940693	13.8779	8.62e-44	4.04e-40
4073892	NW_022656868.1	6623	-13.8765	8.8e-44	4.11e-40
1502862	NC_046177.1	37806	-13.8739	9.11e-44	4.26e-40
1565734	NC_046177.1	1866713	13.8726	9.28e-44	4.33e-40
1538770	NC_046177.1	1160903	13.8662	1.01e-43	4.73e-40
3150667	NC_046181.1	8018500	-13.8597	1.11e-43	5.17e-40
1555529	NC_046177.1	1595839	13.8565	1.16e-43	5.4e-40
1474979	NC_046176.1	10431903	-13.8417	1.43e-43	6.63e-40
2518143	NC_046180.1	55808	13.84	1.46e-43	6.78e-40
4000067	NW_022656733.1	894	13.8158	2.05e-43	9.49e-40
1632162	NC_046177.1	3618120	-13.8098	2.22e-43	1.03e-39
2017053	NC_046178.1	6005553	13.8052	2.37e-43	1.1e-39
1116285	NC_046176.1	450820	-13.7975	2.64e-43	1.22e-39
1092102	NC_046175.1	16274940	13.7909	2.89e-43	1.33e-39
3122710	NC_046181.1	7138103	-13.7791	3.4e-43	1.57e-39
3447258	NC_046182.1	7415857	-13.7753	3.59e-43	1.65e-39
887433	NC_046175.1	10810724	13.7729	3.71e-43	1.71e-39
1953094	NC_046178.1	3961413	-13.77	3.86e-43	1.77e-39
452060	NC_046174.1	12540821	-13.7681	3.97e-43	1.82e-39
3755150	NW_022653325.1	2216	13.762	4.31e-43	1.98e-39
485886	NC_046174.1	13510648	13.759	4.49e-43	2.06e-39
1370912	NC_046176.1	7129207	13.7588	4.51e-43	2.06e-39
1091425	NC_046175.1	16256000	13.7566	4.65e-43	2.12e-39
2585899	NC_046180.1	2065672	-13.7544	4.79e-43	2.19e-39
1685399	NC_046177.1	5220583	13.7535	4.85e-43	2.21e-39
2133679	NC_046178.1	9217846	13.7536	4.84e-43	2.21e-39
2660654	NC_046180.1	4551505	13.7408	5.79e-43	2.63e-39
378512	NC_046174.1	10634302	-13.7368	6.12e-43	2.78e-39
2704956	NC_046180.1	5906829	-13.7362	6.16e-43	2.8e-39
1084523	NC_046175.1	16078993	-13.7329	6.45e-43	2.92e-39
1398413	NC_046176.1	8020849	13.729	6.81e-43	3.08e-39
1680389	NC_046177.1	5017675	13.7208	7.62e-43	3.44e-39
485668	NC_046174.1	13503463	-13.7201	7.69e-43	3.48e-39
1540396	NC_046177.1	1200629	13.7128	8.51e-43	3.84e-39
1213413	NC_046176.1	2932895	-13.7093	8.93e-43	4.02e-39
1998716	NC_046178.1	5483332	13.707	9.22e-43	4.15e-39
2519556	NC_046180.1	121833	-13.7045	9.55e-43	4.29e-39
1187281	NC_046176.1	2286158	-13.7009	1e-42	4.51e-39
3080521	NC_046181.1	5779862	-13.697	1.06e-42	4.75e-39
1526834	NC_046177.1	819834	-13.693	1.12e-42	5.01e-39
2832738	NC_046180.1	9462167	13.6921	1.13e-42	5.07e-39
2832008	NC_046180.1	9444789	-13.6842	1.26e-42	5.65e-39
2453050	NC_046179.1	8014256	-13.6819	1.3e-42	5.82e-39
74513	NC_046174.1	2094292	13.6747	1.44e-42	6.41e-39
1653632	NC_046177.1	4254899	-13.671	1.51e-42	6.75e-39
1998208	NC_046178.1	5472270	-13.6589	1.79e-42	7.96e-39
1187231	NC_046176.1	2284671	-13.6568	1.84e-42	8.18e-39
1795092	NC_046177.1	8481705	-13.6551	1.88e-42	8.36e-39
1364319	NC_046176.1	6899822	-13.6466	2.11e-42	9.39e-39
1811859	NC_046177.1	8955351	13.6431	2.22e-42	9.84e-39
1841779	NC_046178.1	54523	13.6287	2.7e-42	1.2e-38
1099277	NC_046176.1	88276	13.6218	2.97e-42	1.31e-38
3566301	NC_046183.1	2463154	13.6203	3.03e-42	1.34e-38
3159187	NC_046181.1	8274635	-13.6064	3.67e-42	1.62e-38
3708518	NC_046183.1	6780082	-13.6018	3.9e-42	1.72e-38
226871	NC_046174.1	6512440	13.6012	3.94e-42	1.74e-38
1597239	NC_046177.1	2665274	-13.5965	4.2e-42	1.85e-38
1875754	NC_046178.1	1043335	13.5944	4.32e-42	1.9e-38
2845938	NC_046180.1	9790347	13.5899	4.59e-42	2.02e-38
1099276	NC_046176.1	88263	13.588	4.72e-42	2.07e-38
2230607	NC_046179.1	1744992	13.5847	4.94e-42	2.16e-38
4069335	NW_022656862.1	2213	-13.5827	5.07e-42	2.22e-38
1511997	NC_046177.1	299535	-13.5816	5.15e-42	2.25e-38
1853336	NC_046178.1	350785	13.5767	5.51e-42	2.41e-38
1504470	NC_046177.1	89327	-13.5734	5.76e-42	2.51e-38
1080816	NC_046175.1	15984522	-13.573	5.79e-42	2.52e-38
1605102	NC_046177.1	2879041	-13.5707	5.97e-42	2.6e-38
2805729	NC_046180.1	8695259	13.5671	6.28e-42	2.73e-38
3145538	NC_046181.1	7866930	-13.5489	8.05e-42	3.5e-38
1398414	NC_046176.1	8021088	13.5456	8.41e-42	3.65e-38
3117892	NC_046181.1	6962487	-13.5379	9.34e-42	4.05e-38
3859100	NW_022654775.1	3982	13.5348	9.74e-42	4.22e-38
2447226	NC_046179.1	7855838	-13.533	9.99e-42	4.32e-38
3979434	NW_022656520.1	7224	-13.524	1.13e-41	4.88e-38
1945337	NC_046178.1	3661570	-13.5239	1.13e-41	4.88e-38
99678	NC_046174.1	2761248	-13.5229	1.15e-41	4.94e-38
1509037	NC_046177.1	218095	13.5169	1.24e-41	5.36e-38
1548667	NC_046177.1	1412876	13.5154	1.27e-41	5.46e-38
74509	NC_046174.1	2094154	13.508	1.4e-41	6.04e-38
822844	NC_046175.1	9084975	-13.5071	1.42e-41	6.1e-38
1731708	NC_046177.1	6688584	13.5061	1.44e-41	6.18e-38
2824225	NC_046180.1	9228572	-13.4929	1.72e-41	7.39e-38
1853610	NC_046178.1	359864	13.4848	1.92e-41	8.23e-38
1476476	NC_046176.1	10485831	-13.4834	1.96e-41	8.38e-38
1099278	NC_046176.1	88283	13.482	2e-41	8.53e-38
2026740	NC_046178.1	6273399	-13.4795	2.06e-41	8.81e-38
611682	NC_046175.1	2835370	13.4755	2.18e-41	9.29e-38
2234193	NC_046179.1	1850317	-13.4712	2.31e-41	9.85e-38
2719380	NC_046180.1	6356105	13.4661	2.47e-41	1.05e-37
3955791	NW_022656271.1	4408	-13.465	2.51e-41	1.07e-37
2762193	NC_046180.1	7540321	-13.4607	2.66e-41	1.13e-37
3570160	NC_046183.1	2581355	-13.4556	2.86e-41	1.21e-37
2709096	NC_046180.1	6063952	-13.4549	2.88e-41	1.22e-37
1548289	NC_046177.1	1396940	-13.4514	3.02e-41	1.28e-37
210388	NC_046174.1	6043067	-13.4413	3.47e-41	1.47e-37
1149562	NC_046176.1	1276440	13.4373	3.66e-41	1.55e-37
2517592	NC_046180.1	39716	13.4287	4.11e-41	1.73e-37
1228315	NC_046176.1	3323949	-13.4272	4.19e-41	1.77e-37
2728780	NC_046180.1	6635443	-13.4242	4.36e-41	1.84e-37
1442762	NC_046176.1	9471280	-13.4102	5.27e-41	2.22e-37
3549050	NC_046183.1	1915981	-13.4102	5.27e-41	2.22e-37
1503143	NC_046177.1	45079	13.3949	6.48e-41	2.72e-37
2824233	NC_046180.1	9228927	-13.3946	6.5e-41	2.73e-37
3845996	NW_022654551.1	600	-13.3944	6.52e-41	2.73e-37
3710615	NC_046183.1	6842741	13.3913	6.8e-41	2.85e-37
1457582	NC_046176.1	9927407	13.3862	7.28e-41	3.05e-37
606359	NC_046175.1	2704861	13.3751	8.45e-41	3.53e-37
339910	NC_046174.1	9637536	13.3689	9.18e-41	3.83e-37
1302218	NC_046176.1	5166053	-13.3627	9.99e-41	4.17e-37
452063	NC_046174.1	12541072	-13.3526	1.14e-40	4.76e-37
3660236	NC_046183.1	5428142	-13.3526	1.14e-40	4.76e-37
1503146	NC_046177.1	45280	13.3498	1.19e-40	4.94e-37
3951962	NW_022656188.1	551	-13.3455	1.26e-40	5.23e-37
1552967	NC_046177.1	1519876	13.3404	1.35e-40	5.59e-37
3635642	NC_046183.1	4757379	-13.3357	1.44e-40	5.95e-37
3340540	NC_046182.1	3896504	-13.3294	1.56e-40	6.47e-37
2449208	NC_046179.1	7905375	13.3254	1.65e-40	6.81e-37
1512591	NC_046177.1	317340	-13.3093	2.04e-40	8.45e-37
1063941	NC_046175.1	15540881	13.3084	2.07e-40	8.54e-37
2271273	NC_046179.1	2865039	13.3082	2.07e-40	8.56e-37
3080524	NC_046181.1	5779908	-13.3067	2.12e-40	8.72e-37
3625498	NC_046183.1	4421380	-13.3059	2.14e-40	8.8e-37
3982390	NW_022656522.1	65540	-13.3048	2.17e-40	8.92e-37
2860678	NC_046181.1	20482	-13.3042	2.19e-40	8.99e-37
2531986	NC_046180.1	500170	-13.3034	2.21e-40	9.08e-37
3167578	NC_046181.1	8450385	13.2931	2.54e-40	1.04e-36
2823689	NC_046180.1	9213031	13.2853	2.82e-40	1.15e-36
1398412	NC_046176.1	8020838	13.2834	2.89e-40	1.18e-36
1293644	NC_046176.1	4964582	13.2832	2.9e-40	1.18e-36
74505	NC_046174.1	2094132	13.2801	3.02e-40	1.23e-36
1213412	NC_046176.1	2932874	-13.2763	3.18e-40	1.3e-36
2108018	NC_046178.1	8479802	-13.2745	3.26e-40	1.33e-36
698908	NC_046175.1	5514662	-13.2739	3.28e-40	1.34e-36
2762191	NC_046180.1	7540299	-13.2732	3.31e-40	1.35e-36
1821175	NC_046177.1	9220052	13.2716	3.38e-40	1.38e-36
1834544	NC_046177.1	9731254	13.2715	3.39e-40	1.38e-36
3982527	NW_022656522.1	70455	13.2693	3.49e-40	1.41e-36
2462231	NC_046179.1	8236946	13.261	3.9e-40	1.58e-36
485528	NC_046174.1	13499528	13.2597	3.96e-40	1.6e-36
3122709	NC_046181.1	7138077	-13.2568	4.12e-40	1.67e-36
2519557	NC_046180.1	121846	-13.2542	4.27e-40	1.72e-36
3340541	NC_046182.1	3896509	-13.2529	4.34e-40	1.75e-36
697472	NC_046175.1	5482445	13.2491	4.57e-40	1.84e-36
1644724	NC_046177.1	3972337	-13.2484	4.61e-40	1.86e-36
1230613	NC_046176.1	3382783	-13.2474	4.67e-40	1.88e-36
2517322	NC_046180.1	25300	13.2451	4.81e-40	1.94e-36
811740	NC_046175.1	8792082	-13.2449	4.83e-40	1.94e-36
1084684	NC_046175.1	16086122	-13.2439	4.9e-40	1.97e-36
2537851	NC_046180.1	653629	-13.2423	5e-40	2e-36
3080525	NC_046181.1	5779923	-13.2423	5e-40	2e-36
1304891	NC_046176.1	5229597	13.2369	5.37e-40	2.15e-36
755263	NC_046175.1	7026476	-13.2251	6.28e-40	2.51e-36
1504473	NC_046177.1	89416	-13.2249	6.3e-40	2.52e-36
1077747	NC_046175.1	15898535	13.222	6.55e-40	2.61e-36
503199	NC_046174.1	13931614	-13.2158	7.12e-40	2.84e-36
2763032	NC_046180.1	7567516	-13.2075	7.94e-40	3.16e-36
643729	NC_046175.1	3970035	-13.2042	8.3e-40	3.3e-36
4086636	NW_022656883.1	3631	-13.2038	8.34e-40	3.32e-36
4086635	NW_022656883.1	3545	-13.2003	8.74e-40	3.47e-36
1243167	NC_046176.1	3685030	-13.1962	9.23e-40	3.66e-36
2041276	NC_046178.1	6681100	13.1921	9.74e-40	3.86e-36
770970	NC_046175.1	7544137	-13.1907	9.92e-40	3.93e-36
1511213	NC_046177.1	269512	13.1894	1.01e-39	4e-36
1607271	NC_046177.1	2935303	13.1857	1.06e-39	4.19e-36
2200364	NC_046179.1	896652	-13.1845	1.08e-39	4.25e-36
1080815	NC_046175.1	15984507	-13.1788	1.16e-39	4.59e-36
452061	NC_046174.1	12540827	-13.1768	1.19e-39	4.7e-36
1502863	NC_046177.1	37812	-13.1756	1.21e-39	4.78e-36
1823664	NC_046177.1	9326844	-13.1734	1.25e-39	4.91e-36
3285827	NC_046182.1	2444774	13.164	1.41e-39	5.56e-36
1009489	NC_046175.1	14160732	13.1634	1.43e-39	5.6e-36
3951845	NW_022656185.1	1152	13.1584	1.52e-39	5.97e-36
1839459	NC_046177.1	9940695	13.1557	1.58e-39	6.18e-36
2805732	NC_046180.1	8695307	13.1518	1.66e-39	6.5e-36
177204	NC_046174.1	4976223	13.1422	1.89e-39	7.38e-36
1092099	NC_046175.1	16274526	13.1388	1.97e-39	7.71e-36
2981930	NC_046181.1	3137921	13.1372	2.02e-39	7.87e-36
3990690	NW_022656658.1	421	-13.1358	2.05e-39	8e-36
1295118	NC_046176.1	5000030	13.1222	2.46e-39	9.58e-36
3080527	NC_046181.1	5779937	-13.1167	2.64e-39	1.03e-35
267495	NC_046174.1	7742277	13.1065	3.02e-39	1.18e-35
99677	NC_046174.1	2761246	-13.1034	3.15e-39	1.22e-35
567094	NC_046175.1	1557727	-13.0996	3.31e-39	1.28e-35
2762942	NC_046180.1	7564414	13.0984	3.36e-39	1.3e-35
4000068	NW_022656733.1	899	13.0971	3.42e-39	1.33e-35
1695777	NC_046177.1	5526573	-13.0969	3.43e-39	1.33e-35
540928	NC_046175.1	889779	-13.0885	3.83e-39	1.48e-35
2725738	NC_046180.1	6547027	-13.0879	3.86e-39	1.49e-35
4000070	NW_022656733.1	916	13.0831	4.11e-39	1.59e-35
2150974	NC_046178.1	9705650	13.0818	4.18e-39	1.61e-35
2161910	NC_046178.1	9967365	13.0725	4.73e-39	1.82e-35
4017792	NW_022656816.1	39817	-13.0713	4.81e-39	1.85e-35
1802095	NC_046177.1	8672405	-13.07	4.89e-39	1.88e-35
2823691	NC_046180.1	9213068	13.068	5.01e-39	1.93e-35
660917	NC_046175.1	4434050	-13.0638	5.3e-39	2.03e-35
3470848	NC_046182.1	8085008	-13.0575	5.76e-39	2.21e-35
2763034	NC_046180.1	7567595	-13.0535	6.07e-39	2.33e-35
1520458	NC_046177.1	547431	-13.0516	6.22e-39	2.38e-35
1398436	NC_046176.1	8022161	13.0486	6.47e-39	2.48e-35
2709097	NC_046180.1	6063961	-13.0469	6.62e-39	2.53e-35
2885290	NC_046181.1	602895	13.042	7.06e-39	2.7e-35
3341863	NC_046182.1	3947946	-13.0382	7.42e-39	2.83e-35
1431137	NC_046176.1	9096175	13.0321	8.04e-39	3.06e-35
3690459	NC_046183.1	6247138	-13.0247	8.85e-39	3.37e-35
1598532	NC_046177.1	2697709	-13.0209	9.31e-39	3.54e-35
3311679	NC_046182.1	3121810	-13.0186	9.59e-39	3.64e-35
1234128	NC_046176.1	3476333	-13.0155	9.99e-39	3.79e-35
4094320	NW_022656980.1	549	-13.0151	1e-38	3.81e-35
878857	NC_046175.1	10577184	13.014	1.02e-38	3.86e-35
2277797	NC_046179.1	3025127	-13.0006	1.21e-38	4.6e-35
3256560	NC_046182.1	1689460	-13.0004	1.22e-38	4.6e-35
1839461	NC_046177.1	9940756	12.9975	1.26e-38	4.78e-35
2519584	NC_046180.1	123198	-12.9937	1.33e-38	5.02e-35
3755151	NW_022653325.1	2247	12.9895	1.4e-38	5.29e-35
3709686	NC_046183.1	6810673	-12.9844	1.5e-38	5.66e-35
776270	NC_046175.1	7657413	12.9838	1.51e-38	5.69e-35
105587	NC_046174.1	2931416	12.9837	1.51e-38	5.7e-35
3662219	NC_046183.1	5476801	-12.9836	1.52e-38	5.7e-35
1501258	NC_046177.1	751	-12.983	1.53e-38	5.74e-35
2613305	NC_046180.1	2899284	-12.9824	1.54e-38	5.77e-35
2052040	NC_046178.1	6984122	-12.9819	1.55e-38	5.81e-35
4102762	NW_022656995.1	1414	12.9817	1.55e-38	5.82e-35
552363	NC_046175.1	1177254	-12.9815	1.56e-38	5.83e-35
1005330	NC_046175.1	14044238	-12.9802	1.58e-38	5.92e-35
1751920	NC_046177.1	7242083	12.9782	1.63e-38	6.08e-35
1548607	NC_046177.1	1410956	-12.9651	1.93e-38	7.2e-35
2125860	NC_046178.1	9020552	-12.963	1.98e-38	7.39e-35
718825	NC_046175.1	6044615	-12.9614	2.02e-38	7.54e-35
3916602	NW_022655702.1	13889	-12.9486	2.39e-38	8.91e-35
1643661	NC_046177.1	3942014	-12.9467	2.45e-38	9.11e-35
2517698	NC_046180.1	43046	12.9461	2.47e-38	9.18e-35
3309884	NC_046182.1	3071373	12.9449	2.51e-38	9.32e-35
2970477	NC_046181.1	2840744	-12.9439	2.54e-38	9.43e-35
690878	NC_046175.1	5314950	12.94	2.68e-38	9.92e-35
3021830	NC_046181.1	4187266	-12.9294	3.07e-38	1.14e-34
3143547	NC_046181.1	7787456	-12.9292	3.08e-38	1.14e-34
3951842	NW_022656185.1	1001	12.9256	3.23e-38	1.19e-34
1476348	NC_046176.1	10481456	12.921	3.43e-38	1.27e-34
1272402	NC_046176.1	4414157	-12.918	3.56e-38	1.31e-34
1593589	NC_046177.1	2569641	-12.9169	3.61e-38	1.33e-34
285552	NC_046174.1	8219014	12.9162	3.65e-38	1.34e-34
1867419	NC_046178.1	809319	12.9146	3.72e-38	1.37e-34
3143789	NC_046181.1	7795074	12.9064	4.14e-38	1.52e-34
1149561	NC_046176.1	1276429	12.9012	4.43e-38	1.63e-34
776281	NC_046175.1	7657721	12.8958	4.75e-38	1.74e-34
3592253	NC_046183.1	3214755	-12.8924	4.97e-38	1.82e-34
2841821	NC_046180.1	9702608	12.8918	5.01e-38	1.83e-34
660906	NC_046175.1	4433788	-12.8914	5.03e-38	1.84e-34
1092100	NC_046175.1	16274559	12.8908	5.07e-38	1.85e-34
1012324	NC_046175.1	14227954	-12.8865	5.36e-38	1.96e-34
3292160	NC_046182.1	2598875	12.8795	5.87e-38	2.14e-34
3447249	NC_046182.1	7415656	-12.8772	6.05e-38	2.2e-34
4073856	NW_022656868.1	4075	-12.8724	6.43e-38	2.34e-34
1521988	NC_046177.1	594569	-12.8654	7.05e-38	2.57e-34
1208429	NC_046176.1	2812375	12.8626	7.31e-38	2.66e-34
1802470	NC_046177.1	8684390	-12.8612	7.45e-38	2.71e-34
1831197	NC_046177.1	9617735	-12.8479	8.83e-38	3.21e-34
2159826	NC_046178.1	9928785	12.8461	9.05e-38	3.28e-34
210387	NC_046174.1	6043061	-12.8437	9.33e-38	3.38e-34
1808496	NC_046177.1	8855888	12.8411	9.65e-38	3.49e-34
1821529	NC_046177.1	9234399	-12.8369	1.02e-37	3.68e-34
288579	NC_046174.1	8291310	-12.8346	1.05e-37	3.79e-34
226873	NC_046174.1	6512461	12.8336	1.06e-37	3.84e-34
2824304	NC_046180.1	9232747	12.8296	1.12e-37	4.04e-34
1501259	NC_046177.1	757	-12.829	1.13e-37	4.07e-34
1282221	NC_046176.1	4664022	-12.8288	1.13e-37	4.07e-34
74506	NC_046174.1	2094139	12.8255	1.18e-37	4.25e-34
1053339	NC_046175.1	15291808	-12.8243	1.2e-37	4.31e-34
3648862	NC_046183.1	5136945	12.8187	1.29e-37	4.63e-34
2740038	NC_046180.1	6922987	-12.8165	1.33e-37	4.76e-34
2815325	NC_046180.1	8981944	-12.8157	1.34e-37	4.8e-34
1211179	NC_046176.1	2878614	-12.8111	1.42e-37	5.09e-34
1288397	NC_046176.1	4839449	-12.8078	1.48e-37	5.31e-34
1321109	NC_046176.1	5634087	-12.8024	1.59e-37	5.69e-34
2054152	NC_046178.1	7063684	-12.7967	1.71e-37	6.12e-34
2505116	NC_046179.1	9345115	12.7898	1.87e-37	6.67e-34
1848844	NC_046178.1	237018	-12.7895	1.88e-37	6.69e-34
2017050	NC_046178.1	6005456	12.7879	1.92e-37	6.83e-34
724207	NC_046175.1	6194606	-12.7836	2.02e-37	7.21e-34
2529216	NC_046180.1	428471	-12.7807	2.1e-37	7.48e-34
267494	NC_046174.1	7742270	12.7721	2.35e-37	8.34e-34
1543776	NC_046177.1	1288562	12.768	2.47e-37	8.79e-34
2823688	NC_046180.1	9213027	12.7659	2.54e-37	9.02e-34
2079060	NC_046178.1	7743346	-12.7657	2.55e-37	9.04e-34
3609135	NC_046183.1	3797807	-12.7639	2.61e-37	9.24e-34
1811866	NC_046177.1	8955728	12.7617	2.68e-37	9.49e-34
2140899	NC_046178.1	9428210	-12.7611	2.7e-37	9.56e-34
30531	NC_046174.1	873531	12.7605	2.73e-37	9.63e-34
3299810	NC_046182.1	2793050	-12.7549	2.93e-37	1.03e-33
2911207	NC_046181.1	1300200	12.7489	3.16e-37	1.12e-33
522439	NC_046175.1	315298	-12.7457	3.29e-37	1.16e-33
2503501	NC_046179.1	9303083	12.7352	3.77e-37	1.33e-33
3149899	NC_046181.1	7987244	12.7346	3.8e-37	1.34e-33
4112261	NW_022657098.1	982	12.7343	3.81e-37	1.34e-33
2241619	NC_046179.1	2061690	12.7315	3.95e-37	1.39e-33
2079071	NC_046178.1	7744092	-12.7254	4.27e-37	1.5e-33
1792217	NC_046177.1	8366487	12.7241	4.34e-37	1.52e-33
3282146	NC_046182.1	2348401	12.7239	4.36e-37	1.53e-33
2796796	NC_046180.1	8447068	12.7168	4.77e-37	1.67e-33
453579	NC_046174.1	12591364	-12.7081	5.33e-37	1.87e-33
2762940	NC_046180.1	7564385	12.7079	5.35e-37	1.87e-33
881988	NC_046175.1	10658652	-12.7051	5.54e-37	1.93e-33
3256559	NC_046182.1	1689448	-12.7047	5.57e-37	1.94e-33
368233	NC_046174.1	10378757	12.7004	5.88e-37	2.05e-33
3566830	NC_046183.1	2478821	-12.6927	6.49e-37	2.26e-33
2968345	NC_046181.1	2794638	12.6921	6.54e-37	2.28e-33
3189677	NC_046182.1	76595	12.6894	6.77e-37	2.35e-33
2511084	NC_046179.1	9467811	12.6887	6.83e-37	2.37e-33
42127	NC_046174.1	1186008	12.687	6.98e-37	2.42e-33
2845774	NC_046180.1	9786771	-12.687	6.98e-37	2.42e-33
1405466	NC_046176.1	8217786	12.6863	7.04e-37	2.44e-33
934063	NC_046175.1	12150835	-12.6848	7.18e-37	2.49e-33
226872	NC_046174.1	6512458	12.6847	7.19e-37	2.49e-33
3298951	NC_046182.1	2768025	-12.6832	7.33e-37	2.53e-33
1893439	NC_046178.1	1700156	-12.6824	7.41e-37	2.56e-33
3185409	NC_046181.1	8951101	-12.6806	7.58e-37	2.62e-33
3312068	NC_046182.1	3133503	12.6725	8.4e-37	2.9e-33
2985972	NC_046181.1	3251588	12.6705	8.62e-37	2.97e-33
1548988	NC_046177.1	1423352	-12.6681	8.88e-37	3.06e-33
1052272	NC_046175.1	15262968	-12.6669	9.02e-37	3.1e-33
485883	NC_046174.1	13510478	12.6667	9.05e-37	3.11e-33
3158180	NC_046181.1	8229963	-12.6661	9.12e-37	3.13e-33
940560	NC_046175.1	12329867	-12.6643	9.33e-37	3.2e-33
1005329	NC_046175.1	14044222	-12.6643	9.33e-37	3.2e-33
2762192	NC_046180.1	7540307	-12.6552	1.05e-36	3.59e-33
1348453	NC_046176.1	6382265	12.6539	1.06e-36	3.64e-33
1208428	NC_046176.1	2812364	12.6528	1.08e-36	3.69e-33
3845997	NW_022654551.1	637	-12.6496	1.12e-36	3.84e-33
3648863	NC_046183.1	5136965	12.6476	1.15e-36	3.94e-33
3447251	NC_046182.1	7415670	-12.6415	1.25e-36	4.25e-33
693078	NC_046175.1	5373687	12.6405	1.26e-36	4.31e-33
3598688	NC_046183.1	3401622	-12.6399	1.27e-36	4.33e-33
1473152	NC_046176.1	10360815	-12.6319	1.41e-36	4.79e-33
3428454	NC_046182.1	6899168	-12.6275	1.49e-36	5.06e-33
1099291	NC_046176.1	88548	12.6225	1.59e-36	5.4e-33
3292161	NC_046182.1	2598884	12.6223	1.59e-36	5.4e-33
2042572	NC_046178.1	6712945	12.6197	1.64e-36	5.58e-33
706159	NC_046175.1	5716094	-12.6168	1.71e-36	5.78e-33
3248163	NC_046182.1	1474556	-12.6159	1.73e-36	5.84e-33
2859104	NC_046180.1	10136390	-12.5943	2.27e-36	7.68e-33
778307	NC_046175.1	7718629	12.5922	2.33e-36	7.88e-33
3074395	NC_046181.1	5587488	12.5852	2.55e-36	8.61e-33
3447250	NC_046182.1	7415661	-12.5848	2.56e-36	8.64e-33
1131476	NC_046176.1	831354	-12.5844	2.57e-36	8.68e-33
3935450	NW_022655981.1	559	-12.5805	2.7e-36	9.11e-33
3982391	NW_022656522.1	65547	-12.5766	2.84e-36	9.56e-33
2717276	NC_046180.1	6288017	12.574	2.93e-36	9.87e-33
1828209	NC_046177.1	9508107	-12.5728	2.98e-36	1e-32
3752459	NC_046183.1	8036709	12.5702	3.08e-36	1.03e-32
1848897	NC_046178.1	238584	-12.5682	3.16e-36	1.06e-32
1554625	NC_046177.1	1563367	12.5663	3.24e-36	1.09e-32
2859101	NC_046180.1	10136353	-12.5598	3.51e-36	1.18e-32
3754805	NW_022653321.1	257	-12.5564	3.67e-36	1.23e-32
3534977	NC_046183.1	1508700	12.5538	3.79e-36	1.27e-32
285551	NC_046174.1	8218946	12.5537	3.79e-36	1.27e-32
3755152	NW_022653325.1	2327	12.5504	3.95e-36	1.32e-32
2519582	NC_046180.1	123175	-12.5481	4.07e-36	1.36e-32
2807405	NC_046180.1	8738946	12.5475	4.1e-36	1.37e-32
1680998	NC_046177.1	5037754	-12.5461	4.18e-36	1.39e-32
1699122	NC_046177.1	5649261	-12.5406	4.47e-36	1.49e-32
1503603	NC_046177.1	63171	-12.5361	4.74e-36	1.58e-32
692468	NC_046175.1	5354307	12.5351	4.8e-36	1.6e-32
3747441	NC_046183.1	7893821	12.5325	4.96e-36	1.65e-32
3101183	NC_046181.1	6447871	-12.5181	5.94e-36	1.97e-32
1132006	NC_046176.1	848804	-12.5163	6.08e-36	2.02e-32
1869267	NC_046178.1	859695	-12.516	6.1e-36	2.02e-32
940600	NC_046175.1	12331396	-12.5157	6.12e-36	2.03e-32
88250	NC_046174.1	2467719	12.5149	6.19e-36	2.05e-32
2261561	NC_046179.1	2602571	-12.5145	6.22e-36	2.06e-32
42406	NC_046174.1	1196313	12.5048	7.03e-36	2.32e-32
1835636	NC_046177.1	9787546	12.4969	7.76e-36	2.56e-32
2325040	NC_046179.1	4370335	-12.4936	8.09e-36	2.67e-32
2825314	NC_046180.1	9260724	-12.4901	8.45e-36	2.79e-32
3285721	NC_046182.1	2441888	-12.4884	8.63e-36	2.84e-32
1839455	NC_046177.1	9940611	12.4882	8.66e-36	2.85e-32
3892751	NW_022655265.1	604	12.483	9.24e-36	3.04e-32
1164853	NC_046176.1	1711416	12.4774	9.91e-36	3.26e-32
1599216	NC_046177.1	2718273	-12.4686	1.11e-35	3.64e-32
1149560	NC_046176.1	1276419	12.4654	1.15e-35	3.78e-32
639903	NC_046175.1	3857736	-12.4634	1.18e-35	3.87e-32
3101189	NC_046181.1	6448046	-12.4609	1.22e-35	4e-32
1893434	NC_046178.1	1700026	-12.4588	1.25e-35	4.1e-32
2926166	NC_046181.1	1723017	-12.4553	1.31e-35	4.28e-32
3640163	NC_046183.1	4896278	12.4517	1.37e-35	4.47e-32
4069339	NW_022656862.1	2305	-12.4492	1.41e-35	4.61e-32
1815347	NC_046177.1	9047202	12.4448	1.49e-35	4.87e-32
2130810	NC_046178.1	9137492	-12.4446	1.5e-35	4.88e-32
326028	NC_046174.1	9276561	-12.4436	1.51e-35	4.93e-32
2890290	NC_046181.1	725846	-12.4434	1.52e-35	4.94e-32
1053125	NC_046175.1	15286635	-12.4403	1.58e-35	5.13e-32
281897	NC_046174.1	8121744	-12.4322	1.75e-35	5.68e-32
4000069	NW_022656733.1	913	12.4286	1.83e-35	5.93e-32
2717288	NC_046180.1	6288554	-12.4263	1.88e-35	6.1e-32
1517715	NC_046177.1	466094	12.4257	1.9e-35	6.14e-32
1571146	NC_046177.1	1995417	12.4249	1.91e-35	6.2e-32
4000072	NW_022656733.1	958	12.4229	1.96e-35	6.35e-32
3793452	NW_022653837.1	953	12.4217	1.99e-35	6.44e-32
1084683	NC_046175.1	16086120	-12.4133	2.21e-35	7.15e-32
1243266	NC_046176.1	3689254	-12.411	2.28e-35	7.35e-32
3741705	NC_046183.1	7709383	12.4103	2.3e-35	7.41e-32
601338	NC_046175.1	2544102	-12.4082	2.36e-35	7.61e-32
1612957	NC_046177.1	3076941	12.4055	2.44e-35	7.86e-32
3563511	NC_046183.1	2379187	12.4052	2.45e-35	7.88e-32
3536536	NC_046183.1	1550259	-12.4036	2.5e-35	8.03e-32
1617745	NC_046177.1	3204897	-12.4035	2.5e-35	8.04e-32
2217007	NC_046179.1	1357755	12.3953	2.77e-35	8.9e-32
1579467	NC_046177.1	2172701	-12.3912	2.92e-35	9.36e-32
77451	NC_046174.1	2179428	-12.3899	2.96e-35	9.5e-32
1810122	NC_046177.1	8904815	12.3898	2.97e-35	9.51e-32
3080526	NC_046181.1	5779931	-12.3822	3.26e-35	1.04e-31
3447252	NC_046182.1	7415681	-12.3789	3.4e-35	1.09e-31
2921177	NC_046181.1	1595411	-12.3786	3.41e-35	1.09e-31
2822222	NC_046180.1	9172992	-12.3757	3.54e-35	1.13e-31
2399372	NC_046179.1	6668289	12.3751	3.57e-35	1.14e-31
2315761	NC_046179.1	4038114	-12.3739	3.62e-35	1.15e-31
266148	NC_046174.1	7703926	-12.3731	3.65e-35	1.16e-31
1149574	NC_046176.1	1276665	12.3721	3.7e-35	1.18e-31
3813857	NW_022654161.1	5155	12.3675	3.92e-35	1.25e-31
2234196	NC_046179.1	1850353	-12.3661	3.99e-35	1.27e-31
139563	NC_046174.1	3870888	-12.3524	4.73e-35	1.5e-31
37473	NC_046174.1	1058322	12.3437	5.27e-35	1.67e-31
1208426	NC_046176.1	2812354	12.3403	5.49e-35	1.74e-31
2054148	NC_046178.1	7063648	-12.3328	6.03e-35	1.91e-31
4069333	NW_022656862.1	2188	-12.3316	6.12e-35	1.94e-31
2199994	NC_046179.1	883843	12.3309	6.17e-35	1.95e-31
853725	NC_046175.1	9893523	12.3302	6.23e-35	1.97e-31
655681	NC_046175.1	4278684	12.3301	6.23e-35	1.97e-31
1231738	NC_046176.1	3413302	12.3258	6.58e-35	2.08e-31
1125816	NC_046176.1	685988	12.3244	6.69e-35	2.11e-31
3101185	NC_046181.1	6447932	-12.3164	7.4e-35	2.33e-31
1421006	NC_046176.1	8756238	12.314	7.61e-35	2.4e-31
1164962	NC_046176.1	1715024	12.3132	7.69e-35	2.42e-31
706162	NC_046175.1	5716166	-12.3116	7.85e-35	2.47e-31
1680306	NC_046177.1	5015778	12.306	8.41e-35	2.64e-31
2613302	NC_046180.1	2899145	-12.3022	8.81e-35	2.77e-31
4093856	NW_022656976.1	1219	12.3003	9.03e-35	2.83e-31
1846625	NC_046178.1	192198	12.2991	9.16e-35	2.87e-31
1543502	NC_046177.1	1279722	-12.2984	9.24e-35	2.89e-31
4011755	NW_022656806.1	16195	12.2966	9.45e-35	2.96e-31
2022269	NC_046178.1	6142814	-12.2926	9.93e-35	3.11e-31
3447247	NC_046182.1	7415642	-12.292	1e-34	3.12e-31
2407465	NC_046179.1	6860568	-12.2862	1.07e-34	3.36e-31
1339748	NC_046176.1	6135192	12.2842	1.1e-34	3.44e-31
1501260	NC_046177.1	766	-12.2838	1.11e-34	3.45e-31
2914272	NC_046181.1	1397830	-12.2779	1.19e-34	3.71e-31
3310524	NC_046182.1	3089975	-12.2766	1.21e-34	3.77e-31
2725739	NC_046180.1	6547065	-12.2708	1.3e-34	4.05e-31
2592574	NC_046180.1	2277029	-12.27	1.31e-34	4.08e-31
2805726	NC_046180.1	8695178	12.2698	1.32e-34	4.09e-31
847366	NC_046175.1	9726068	-12.2675	1.35e-34	4.2e-31
3724229	NC_046183.1	7215118	-12.2658	1.38e-34	4.29e-31
2077062	NC_046178.1	7690980	-12.2645	1.4e-34	4.35e-31
871939	NC_046175.1	10400600	12.2634	1.42e-34	4.41e-31
2873321	NC_046181.1	310218	12.2597	1.49e-34	4.61e-31
1749343	NC_046177.1	7177479	-12.2576	1.53e-34	4.73e-31
2845773	NC_046180.1	9786748	-12.2572	1.54e-34	4.75e-31
1893438	NC_046178.1	1700133	-12.2519	1.64e-34	5.07e-31
1568130	NC_046177.1	1933378	-12.2378	1.95e-34	6.02e-31
1459672	NC_046176.1	10000675	-12.2348	2.03e-34	6.25e-31
1164854	NC_046176.1	1711433	12.2308	2.13e-34	6.56e-31
635764	NC_046175.1	3708285	12.2306	2.13e-34	6.57e-31
1963475	NC_046178.1	4349861	-12.2306	2.13e-34	6.57e-31
2519585	NC_046180.1	123251	-12.228	2.2e-34	6.77e-31
2125857	NC_046178.1	9020433	-12.2246	2.3e-34	7.06e-31
2165454	NC_046178.1	10052333	12.2146	2.6e-34	7.98e-31
3655606	NC_046183.1	5311240	-12.21	2.75e-34	8.43e-31
1243701	NC_046176.1	3702125	-12.2061	2.88e-34	8.84e-31
3973412	NW_022656489.1	8709	-12.2019	3.04e-34	9.31e-31
151595	NC_046174.1	4200167	12.1963	3.25e-34	9.96e-31
2977828	NC_046181.1	3032192	-12.1928	3.4e-34	1.04e-30
1565945	NC_046177.1	1872287	-12.1915	3.45e-34	1.06e-30
2885557	NC_046181.1	610589	-12.1861	3.69e-34	1.13e-30
511367	NC_046175.1	77435	12.186	3.69e-34	1.13e-30
3859099	NW_022654775.1	3958	12.1843	3.77e-34	1.15e-30
1575011	NC_046177.1	2087138	-12.1802	3.96e-34	1.21e-30
94487	NC_046174.1	2623941	-12.1767	4.13e-34	1.26e-30
1208425	NC_046176.1	2812333	12.1706	4.46e-34	1.36e-30
3982405	NW_022656522.1	66025	12.1683	4.59e-34	1.39e-30
4023535	NW_022656822.1	3185	-12.168	4.6e-34	1.4e-30
1398415	NC_046176.1	8021117	12.1584	5.18e-34	1.57e-30
1207655	NC_046176.1	2790608	-12.1557	5.35e-34	1.62e-30
2052041	NC_046178.1	6984146	-12.1552	5.38e-34	1.63e-30
1841775	NC_046178.1	54458	12.1547	5.42e-34	1.64e-30
511369	NC_046175.1	77451	12.1515	5.63e-34	1.71e-30
576523	NC_046175.1	1843041	12.1478	5.9e-34	1.78e-30
3449928	NC_046182.1	7504215	12.1474	5.92e-34	1.79e-30
1391938	NC_046176.1	7794758	12.1468	5.96e-34	1.8e-30
1520459	NC_046177.1	547448	-12.1437	6.2e-34	1.87e-30
1208427	NC_046176.1	2812360	12.1395	6.52e-34	1.97e-30
934016	NC_046175.1	12148754	-12.1391	6.55e-34	1.98e-30
2234589	NC_046179.1	1861034	-12.1389	6.57e-34	1.98e-30
3822444	NW_022654227.1	176264	-12.1371	6.71e-34	2.02e-30
74508	NC_046174.1	2094148	12.1358	6.82e-34	2.05e-30
955879	NC_046175.1	12752666	12.1353	6.86e-34	2.06e-30
123998	NC_046174.1	3441165	-12.1353	6.87e-34	2.06e-30
1131035	NC_046176.1	817289	-12.1351	6.88e-34	2.07e-30
4011974	NW_022656806.1	23880	-12.134	6.98e-34	2.09e-30
94335	NC_046174.1	2618874	-12.1329	7.07e-34	2.12e-30
3525593	NC_046183.1	1269524	-12.1297	7.36e-34	2.2e-30
2674746	NC_046180.1	4955697	12.126	7.69e-34	2.3e-30
1230616	NC_046176.1	3382900	-12.1232	7.96e-34	2.38e-30
1841776	NC_046178.1	54461	12.1189	8.39e-34	2.51e-30
1588747	NC_046177.1	2438096	12.1178	8.5e-34	2.54e-30
3951843	NW_022656185.1	1014	12.1176	8.52e-34	2.54e-30
3542079	NC_046183.1	1726641	-12.1164	8.65e-34	2.58e-30
3166552	NC_046181.1	8430832	-12.1131	9e-34	2.68e-30
833409	NC_046175.1	9353216	-12.1075	9.64e-34	2.87e-30
1737775	NC_046177.1	6867714	12.1051	9.93e-34	2.95e-30
3037668	NC_046181.1	4558496	-12.1016	1.04e-33	3.08e-30
2105435	NC_046178.1	8414888	12.1011	1.04e-33	3.1e-30
3497363	NC_046183.1	480896	12.0988	1.07e-33	3.18e-30
1538765	NC_046177.1	1160701	-12.094	1.14e-33	3.37e-30
1474332	NC_046176.1	10410738	12.0892	1.2e-33	3.57e-30
3736778	NC_046183.1	7583770	12.0889	1.21e-33	3.58e-30
1503145	NC_046177.1	45230	12.0883	1.22e-33	3.61e-30
2530521	NC_046180.1	461440	-12.0859	1.25e-33	3.71e-30
1218996	NC_046176.1	3064660	-12.0856	1.26e-33	3.72e-30
1131034	NC_046176.1	817275	-12.0849	1.27e-33	3.75e-30
3520712	NC_046183.1	1145338	-12.0828	1.3e-33	3.85e-30
2431387	NC_046179.1	7477724	12.0824	1.31e-33	3.86e-30
919603	NC_046175.1	11702019	12.0742	1.45e-33	4.26e-30
1839460	NC_046177.1	9940707	12.0723	1.48e-33	4.36e-30
49660	NC_046174.1	1392440	12.0722	1.48e-33	4.36e-30
1010680	NC_046175.1	14188474	12.0697	1.53e-33	4.49e-30
903253	NC_046175.1	11243952	12.0636	1.64e-33	4.83e-30
76036	NC_046174.1	2136414	12.0607	1.7e-33	5e-30
2517738	NC_046180.1	43946	12.0601	1.72e-33	5.03e-30
3516303	NC_046183.1	1022924	-12.0601	1.72e-33	5.03e-30
2708643	NC_046180.1	6050124	-12.0594	1.73e-33	5.07e-30
1598533	NC_046177.1	2697717	-12.0576	1.77e-33	5.18e-30
2573049	NC_046180.1	1648935	-12.0524	1.88e-33	5.52e-30
1458923	NC_046176.1	9973072	-12.05	1.94e-33	5.68e-30
1617266	NC_046177.1	3189051	-12.0472	2.01e-33	5.86e-30
1099275	NC_046176.1	88252	12.0462	2.03e-33	5.93e-30
139958	NC_046174.1	3884187	12.0411	2.16e-33	6.3e-30
3744048	NC_046183.1	7768699	12.0405	2.18e-33	6.35e-30
2833340	NC_046180.1	9478235	-12.0403	2.18e-33	6.36e-30
655306	NC_046175.1	4267932	-12.036	2.3e-33	6.7e-30
2344317	NC_046179.1	4997406	12.0341	2.35e-33	6.84e-30
68301	NC_046174.1	1927885	12.033	2.38e-33	6.93e-30
1839451	NC_046177.1	9940424	12.0328	2.39e-33	6.94e-30
3477104	NC_046182.1	8272027	12.0314	2.43e-33	7.06e-30
3859101	NW_022654775.1	4056	12.028	2.53e-33	7.35e-30
3080518	NC_046181.1	5779803	-12.0254	2.61e-33	7.58e-30
1893433	NC_046178.1	1700023	-12.0241	2.65e-33	7.69e-30
2053725	NC_046178.1	7050033	-12.024	2.66e-33	7.7e-30
3731384	NC_046183.1	7414594	12.01	3.15e-33	9.12e-30
1149565	NC_046176.1	1276481	12.0091	3.18e-33	9.2e-30
2234197	NC_046179.1	1850356	-12.0033	3.41e-33	9.87e-30
3491995	NC_046183.1	336945	-12.0006	3.53e-33	1.02e-29
1803262	NC_046177.1	8707631	11.9965	3.7e-33	1.07e-29
1543774	NC_046177.1	1288513	11.9924	3.9e-33	1.12e-29
3648861	NC_046183.1	5136939	11.9917	3.93e-33	1.13e-29
1498884	NC_046176.1	11026066	-11.9898	4.02e-33	1.16e-29
2822223	NC_046180.1	9173015	-11.989	4.06e-33	1.17e-29
4017793	NW_022656816.1	39844	-11.9807	4.49e-33	1.29e-29
3022872	NC_046181.1	4221052	11.9769	4.7e-33	1.35e-29
1841781	NC_046178.1	54547	11.9749	4.81e-33	1.38e-29
2837320	NC_046180.1	9585990	11.9702	5.09e-33	1.46e-29
1501264	NC_046177.1	947	-11.9699	5.11e-33	1.47e-29
103596	NC_046174.1	2864074	-11.9631	5.54e-33	1.59e-29
2079052	NC_046178.1	7743168	-11.9604	5.73e-33	1.64e-29
1575009	NC_046177.1	2087106	-11.9581	5.89e-33	1.69e-29
2584657	NC_046180.1	2029410	-11.9565	6.01e-33	1.72e-29
578963	NC_046175.1	1900841	-11.9517	6.36e-33	1.82e-29
1617746	NC_046177.1	3204900	-11.9502	6.47e-33	1.85e-29
908689	NC_046175.1	11404504	11.9477	6.67e-33	1.9e-29
3206843	NC_046182.1	472491	-11.9466	6.76e-33	1.93e-29
2082647	NC_046178.1	7838453	-11.9455	6.86e-33	1.95e-29
3016109	NC_046181.1	4033207	-11.94	7.32e-33	2.09e-29
1596732	NC_046177.1	2651642	11.9349	7.79e-33	2.22e-29
2896588	NC_046181.1	875500	-11.9299	8.27e-33	2.35e-29
401838	NC_046174.1	11228787	-11.9297	8.29e-33	2.36e-29
3749653	NC_046183.1	7953151	11.9296	8.3e-33	2.36e-29
4011756	NW_022656806.1	16214	11.9264	8.62e-33	2.45e-29
2859103	NC_046180.1	10136379	-11.9233	8.95e-33	2.54e-29
2725741	NC_046180.1	6547101	-11.9214	9.15e-33	2.59e-29
3066122	NC_046181.1	5293575	-11.9109	1.04e-32	2.94e-29
1543777	NC_046177.1	1288595	11.9108	1.04e-32	2.94e-29
4061625	NW_022656855.1	23108	11.9105	1.04e-32	2.95e-29
3750312	NC_046183.1	7983110	11.9104	1.04e-32	2.95e-29
2764342	NC_046180.1	7600251	-11.906	1.1e-32	3.11e-29
296742	NC_046174.1	8493440	11.9026	1.15e-32	3.24e-29
3248162	NC_046182.1	1474540	-11.9002	1.18e-32	3.33e-29
3117891	NC_046181.1	6962482	-11.8986	1.2e-32	3.4e-29
40795	NC_046174.1	1151149	-11.8949	1.26e-32	3.54e-29
3748010	NC_046183.1	7905971	-11.8897	1.34e-32	3.77e-29
1339500	NC_046176.1	6125776	-11.8852	1.41e-32	3.97e-29
4009704	NW_022656804.1	2261	11.8853	1.41e-32	3.97e-29
1740065	NC_046177.1	6922871	11.884	1.43e-32	4.03e-29
1923232	NC_046178.1	2711723	-11.8814	1.48e-32	4.15e-29
2762943	NC_046180.1	7564427	11.8814	1.48e-32	4.15e-29
3340542	NC_046182.1	3896567	-11.8783	1.53e-32	4.3e-29
3477409	NC_046182.1	8281404	11.8774	1.55e-32	4.34e-29
3340755	NC_046182.1	3901738	-11.8746	1.6e-32	4.49e-29
2911366	NC_046181.1	1309080	11.8721	1.65e-32	4.63e-29
2618266	NC_046180.1	3080040	-11.8711	1.67e-32	4.68e-29
3298696	NC_046182.1	2760341	11.8697	1.7e-32	4.75e-29
1846624	NC_046178.1	192179	11.8667	1.76e-32	4.93e-29
1099285	NC_046176.1	88446	11.866	1.78e-32	4.96e-29
1562195	NC_046177.1	1768908	-11.8653	1.79e-32	5e-29
1092101	NC_046175.1	16274843	11.8601	1.91e-32	5.32e-29
2546416	NC_046180.1	916903	11.8581	1.95e-32	5.44e-29
481495	NC_046174.1	13330371	-11.8522	2.1e-32	5.83e-29
3704978	NC_046183.1	6663895	-11.8436	2.32e-32	6.46e-29
1458922	NC_046176.1	9973067	-11.8417	2.38e-32	6.61e-29
3488072	NC_046183.1	226776	11.8381	2.48e-32	6.89e-29
3194187	NC_046182.1	171681	-11.8361	2.54e-32	7.05e-29
2118089	NC_046178.1	8788663	-11.8353	2.56e-32	7.11e-29
1646450	NC_046177.1	4019073	-11.828	2.8e-32	7.76e-29
3309883	NC_046182.1	3071369	11.8273	2.82e-32	7.81e-29
2121094	NC_046178.1	8872474	-11.8256	2.88e-32	7.97e-29
697657	NC_046175.1	5486660	11.8224	2.99e-32	8.27e-29
485884	NC_046174.1	13510612	11.8193	3.1e-32	8.58e-29
329584	NC_046174.1	9368834	11.818	3.15e-32	8.7e-29
848307	NC_046175.1	9753553	-11.8129	3.35e-32	9.24e-29
3080514	NC_046181.1	5779757	-11.81	3.46e-32	9.56e-29
3637341	NC_046183.1	4806784	11.8031	3.76e-32	1.04e-28
3493417	NC_046183.1	371848	-11.8011	3.85e-32	1.06e-28
3592125	NC_046183.1	3209095	-11.8003	3.89e-32	1.07e-28
1503134	NC_046177.1	44888	11.7987	3.96e-32	1.09e-28
1562196	NC_046177.1	1768925	-11.7941	4.18e-32	1.15e-28
1640477	NC_046177.1	3871761	11.7911	4.34e-32	1.19e-28
2968306	NC_046181.1	2792990	11.7839	4.72e-32	1.3e-28
3793453	NW_022653837.1	977	11.7744	5.29e-32	1.45e-28
2159644	NC_046178.1	9924215	11.7735	5.34e-32	1.47e-28
1554725	NC_046177.1	1566780	-11.7713	5.49e-32	1.5e-28
910747	NC_046175.1	11459395	11.7701	5.56e-32	1.52e-28
1617744	NC_046177.1	3204886	-11.7702	5.56e-32	1.52e-28
682442	NC_046175.1	5097068	-11.7691	5.63e-32	1.54e-28
3754804	NW_022653321.1	203	-11.7685	5.67e-32	1.55e-28
3388482	NC_046182.1	5490297	-11.7684	5.68e-32	1.55e-28
4000071	NW_022656733.1	953	11.768	5.7e-32	1.56e-28
1209123	NC_046176.1	2830572	11.7622	6.11e-32	1.67e-28
485885	NC_046174.1	13510618	11.7622	6.12e-32	1.67e-28
1475234	NC_046176.1	10448189	-11.7594	6.32e-32	1.72e-28
3167580	NC_046181.1	8450421	11.7582	6.41e-32	1.74e-28
2822221	NC_046180.1	9172957	-11.7562	6.56e-32	1.79e-28
2141994	NC_046178.1	9457124	11.7546	6.69e-32	1.82e-28
3081071	NC_046181.1	5796265	11.7467	7.34e-32	1.99e-28
2517739	NC_046180.1	43958	11.7425	7.72e-32	2.1e-28
522434	NC_046175.1	315086	-11.7395	8e-32	2.17e-28
601306	NC_046175.1	2542528	-11.7349	8.44e-32	2.29e-28
4112254	NW_022657098.1	394	11.7348	8.45e-32	2.29e-28
2734175	NC_046180.1	6769366	-11.7314	8.8e-32	2.38e-28
2655678	NC_046180.1	4382721	11.7304	8.9e-32	2.41e-28
117902	NC_046174.1	3261477	-11.7289	9.06e-32	2.45e-28
120589	NC_046174.1	3331613	-11.7288	9.07e-32	2.45e-28
1612958	NC_046177.1	3076945	11.7261	9.36e-32	2.53e-28
3039958	NC_046181.1	4615667	11.7224	9.78e-32	2.64e-28
1513078	NC_046177.1	339800	-11.7222	9.81e-32	2.65e-28
1080817	NC_046175.1	15984547	-11.722	9.83e-32	2.65e-28
1397020	NC_046176.1	7969655	-11.7197	1.01e-31	2.72e-28
3726021	NC_046183.1	7262346	11.7183	1.03e-31	2.77e-28
922422	NC_046175.1	11786336	11.7134	1.09e-31	2.93e-28
3309882	NC_046182.1	3071365	11.7116	1.11e-31	2.99e-28
2490112	NC_046179.1	8971169	-11.7048	1.2e-31	3.24e-28
3744049	NC_046183.1	7768727	11.702	1.24e-31	3.34e-28
675039	NC_046175.1	4860771	-11.6986	1.3e-31	3.48e-28
3207256	NC_046182.1	486173	-11.6935	1.38e-31	3.69e-28
2764341	NC_046180.1	7600240	-11.6924	1.39e-31	3.74e-28
3248164	NC_046182.1	1474573	-11.687	1.48e-31	3.98e-28
4086633	NW_022656883.1	3267	-11.6843	1.53e-31	4.1e-28
1575010	NC_046177.1	2087116	-11.6807	1.6e-31	4.28e-28
3248166	NC_046182.1	1474595	-11.6772	1.67e-31	4.46e-28
2062720	NC_046178.1	7317969	-11.6754	1.7e-31	4.55e-28
756133	NC_046175.1	7051919	-11.6731	1.75e-31	4.67e-28
3143793	NC_046181.1	7795644	11.672	1.77e-31	4.73e-28
1520245	NC_046177.1	542336	11.6716	1.78e-31	4.75e-28
1518566	NC_046177.1	490758	-11.6703	1.81e-31	4.82e-28
285553	NC_046174.1	8219027	11.6686	1.84e-31	4.91e-28
2889797	NC_046181.1	713346	11.6667	1.89e-31	5.02e-28
2618267	NC_046180.1	3080115	-11.666	1.9e-31	5.06e-28
2337285	NC_046179.1	4800943	11.6638	1.95e-31	5.19e-28
1836968	NC_046177.1	9825248	-11.6622	1.99e-31	5.28e-28
756128	NC_046175.1	7051589	-11.6608	2.02e-31	5.37e-28
4073066	NW_022656866.1	17159	-11.6582	2.08e-31	5.53e-28
2519554	NC_046180.1	121805	-11.6566	2.12e-31	5.63e-28
1848518	NC_046178.1	228335	11.6529	2.22e-31	5.88e-28
2003284	NC_046178.1	5599658	11.6494	2.31e-31	6.12e-28
139567	NC_046174.1	3871005	-11.6448	2.44e-31	6.45e-28
3453542	NC_046182.1	7616996	-11.6449	2.44e-31	6.45e-28
318886	NC_046174.1	9088301	-11.6438	2.47e-31	6.53e-28
2485754	NC_046179.1	8875453	11.6402	2.57e-31	6.8e-28
1023200	NC_046175.1	14491278	11.6392	2.6e-31	6.87e-28
3573651	NC_046183.1	2684800	-11.6392	2.6e-31	6.87e-28
1504031	NC_046177.1	76435	11.6388	2.62e-31	6.9e-28
2625944	NC_046180.1	3347652	-11.6374	2.66e-31	7.01e-28
2262902	NC_046179.1	2642536	11.633	2.8e-31	7.38e-28
3544430	NC_046183.1	1793979	-11.6316	2.85e-31	7.49e-28
920831	NC_046175.1	11738794	-11.6304	2.89e-31	7.6e-28
2326821	NC_046179.1	4429520	-11.6277	2.98e-31	7.83e-28
3016114	NC_046181.1	4033494	-11.6267	3.02e-31	7.92e-28
847365	NC_046175.1	9726048	-11.6248	3.08e-31	8.09e-28
1597238	NC_046177.1	2665242	-11.6239	3.11e-31	8.17e-28
3207254	NC_046182.1	486099	-11.6208	3.23e-31	8.47e-28
2518065	NC_046180.1	52710	-11.6203	3.25e-31	8.52e-28
3682833	NC_046183.1	6043076	11.6173	3.36e-31	8.81e-28
2530522	NC_046180.1	461453	-11.617	3.38e-31	8.84e-28
3206844	NC_046182.1	472510	-11.6154	3.44e-31	9e-28
2414034	NC_046179.1	7010496	-11.6133	3.53e-31	9.22e-28
1234130	NC_046176.1	3476365	-11.6128	3.55e-31	9.26e-28
3730580	NC_046183.1	7392375	11.6078	3.76e-31	9.82e-28
1612007	NC_046177.1	3047718	-11.6064	3.82e-31	9.97e-28
1554735	NC_046177.1	1566999	-11.6039	3.94e-31	1.03e-27
3566290	NC_046183.1	2462689	11.596	4.32e-31	1.12e-27
1473151	NC_046176.1	10360806	-11.591	4.57e-31	1.19e-27
1065270	NC_046175.1	15588703	-11.5908	4.59e-31	1.19e-27
336477	NC_046174.1	9546291	-11.5905	4.6e-31	1.2e-27
3424266	NC_046182.1	6778340	-11.5906	4.6e-31	1.2e-27
931348	NC_046175.1	12041224	-11.5899	4.64e-31	1.2e-27
3447248	NC_046182.1	7415644	-11.5894	4.67e-31	1.21e-27
266800	NC_046174.1	7725584	11.5882	4.73e-31	1.23e-27
454480	NC_046174.1	12621986	-11.5838	4.98e-31	1.29e-27
2052038	NC_046178.1	6984012	-11.5803	5.18e-31	1.34e-27
2937351	NC_046181.1	2039053	-11.5765	5.42e-31	1.4e-27
1099290	NC_046176.1	88517	11.5746	5.54e-31	1.43e-27
1637354	NC_046177.1	3754017	-11.5743	5.56e-31	1.44e-27
2815767	NC_046180.1	8991620	11.5735	5.61e-31	1.45e-27
1520460	NC_046177.1	547464	-11.5734	5.62e-31	1.45e-27
1573230	NC_046177.1	2049926	-11.5732	5.63e-31	1.45e-27
1234489	NC_046176.1	3486568	-11.573	5.65e-31	1.46e-27
3145535	NC_046181.1	7866885	-11.5718	5.72e-31	1.48e-27
113130	NC_046174.1	3129387	11.5706	5.81e-31	1.5e-27
3895983	NW_022655314.1	29484	-11.5684	5.96e-31	1.53e-27
1846623	NC_046178.1	192177	11.5676	6.02e-31	1.55e-27
2845772	NC_046180.1	9786715	-11.5593	6.63e-31	1.7e-27
2257323	NC_046179.1	2479070	11.5573	6.78e-31	1.74e-27
411173	NC_046174.1	11490633	-11.5547	6.99e-31	1.8e-27
1099286	NC_046176.1	88448	11.5494	7.44e-31	1.91e-27
3742034	NC_046183.1	7720198	11.5487	7.49e-31	1.92e-27
3284977	NC_046182.1	2422993	-11.5435	7.96e-31	2.04e-27
1953093	NC_046178.1	3961410	-11.5413	8.17e-31	2.09e-27
1637356	NC_046177.1	3754049	-11.5401	8.28e-31	2.12e-27
1149573	NC_046176.1	1276638	11.5384	8.45e-31	2.16e-27
42128	NC_046174.1	1186048	11.5354	8.75e-31	2.24e-27
522436	NC_046175.1	315164	-11.5345	8.84e-31	2.26e-27
3314932	NC_046182.1	3208120	-11.5338	8.92e-31	2.28e-27
3361698	NC_046182.1	4562813	-11.5322	9.08e-31	2.32e-27
1503144	NC_046177.1	45086	11.5299	9.32e-31	2.38e-27
4023544	NW_022656822.1	3698	-11.5249	9.88e-31	2.52e-27
1617267	NC_046177.1	3189085	-11.5221	1.02e-30	2.6e-27
3640158	NC_046183.1	4896188	11.5216	1.03e-30	2.61e-27
571946	NC_046175.1	1680476	11.5168	1.09e-30	2.76e-27
4017791	NW_022656816.1	39746	-11.5158	1.1e-30	2.79e-27
1834012	NC_046177.1	9721935	11.515	1.11e-30	2.82e-27
2344316	NC_046179.1	4997389	11.5138	1.12e-30	2.86e-27
2055731	NC_046178.1	7108255	-11.5076	1.21e-30	3.07e-27
2298884	NC_046179.1	3566196	-11.5064	1.22e-30	3.1e-27
3144084	NC_046181.1	7808553	11.5064	1.22e-30	3.1e-27
4061741	NW_022656855.1	26465	11.5056	1.24e-30	3.13e-27
1339751	NC_046176.1	6135318	11.5053	1.24e-30	3.14e-27
2799581	NC_046180.1	8522824	-11.5004	1.31e-30	3.32e-27
2443344	NC_046179.1	7763609	11.4996	1.32e-30	3.35e-27
3257893	NC_046182.1	1727902	-11.4996	1.33e-30	3.35e-27
87205	NC_046174.1	2442118	11.4985	1.34e-30	3.39e-27
3449931	NC_046182.1	7504442	11.4928	1.43e-30	3.62e-27
1196415	NC_046176.1	2505058	-11.486	1.55e-30	3.91e-27
1796190	NC_046177.1	8509378	-11.4839	1.59e-30	4.01e-27
511365	NC_046175.1	77423	11.4836	1.59e-30	4.02e-27
2453830	NC_046179.1	8034159	-11.4811	1.64e-30	4.13e-27
3478332	NC_046183.1	2324	11.4811	1.64e-30	4.13e-27
104844	NC_046174.1	2913148	-11.4792	1.68e-30	4.22e-27
2762939	NC_046180.1	7564378	11.4775	1.71e-30	4.3e-27
1091416	NC_046175.1	16255840	11.4763	1.74e-30	4.36e-27
939307	NC_046175.1	12295048	11.4725	1.81e-30	4.55e-27
1619938	NC_046177.1	3257934	-11.472	1.82e-30	4.58e-27
1036894	NC_046175.1	14838620	-11.4714	1.84e-30	4.6e-27
1565736	NC_046177.1	1866815	11.4689	1.89e-30	4.74e-27
99336	NC_046174.1	2750514	11.4678	1.91e-30	4.8e-27
3944561	NW_022656097.1	877	-11.4598	2.1e-30	5.26e-27
2277798	NC_046179.1	3025134	-11.456	2.19e-30	5.49e-27
1617405	NC_046177.1	3194307	11.4553	2.21e-30	5.53e-27
1749341	NC_046177.1	7177450	-11.4525	2.28e-30	5.71e-27
1893440	NC_046178.1	1700162	-11.4509	2.33e-30	5.81e-27
2115224	NC_046178.1	8680320	11.4491	2.38e-30	5.93e-27
2502673	NC_046179.1	9284005	-11.447	2.43e-30	6.07e-27
2141995	NC_046178.1	9457132	11.4459	2.47e-30	6.15e-27
1918765	NC_046178.1	2515881	-11.4455	2.48e-30	6.17e-27
1863553	NC_046178.1	683408	-11.4413	2.6e-30	6.47e-27
3596891	NC_046183.1	3357269	-11.4412	2.6e-30	6.48e-27
171974	NC_046174.1	4821737	-11.4402	2.63e-30	6.55e-27
3322276	NC_046182.1	3425113	11.4398	2.65e-30	6.57e-27
1739159	NC_046177.1	6901565	11.437	2.73e-30	6.78e-27
2169135	NC_046179.1	40588	-11.4303	2.95e-30	7.32e-27
1273132	NC_046176.1	4435641	11.4288	3e-30	7.44e-27
2392940	NC_046179.1	6497162	11.4282	3.02e-30	7.5e-27
722311	NC_046175.1	6139618	-11.4252	3.13e-30	7.75e-27
2714755	NC_046180.1	6225573	11.4213	3.27e-30	8.1e-27
294244	NC_046174.1	8425836	11.4165	3.46e-30	8.56e-27
2516948	NC_046180.1	13453	-11.4129	3.61e-30	8.92e-27
64370	NC_046174.1	1827350	-11.4113	3.67e-30	9.07e-27
3317523	NC_046182.1	3289021	-11.4095	3.75e-30	9.26e-27
4102775	NW_022656995.1	1719	-11.4069	3.86e-30	9.53e-27
2150972	NC_046178.1	9705590	11.4045	3.97e-30	9.79e-27
1604181	NC_046177.1	2855431	-11.4013	4.12e-30	1.02e-26
2054150	NC_046178.1	7063660	-11.3927	4.55e-30	1.12e-26
3080523	NC_046181.1	5779879	-11.387	4.85e-30	1.2e-26
1364321	NC_046176.1	6899974	-11.3843	5.01e-30	1.23e-26
3016110	NC_046181.1	4033267	-11.3842	5.01e-30	1.23e-26
3477200	NC_046182.1	8275268	11.381	5.2e-30	1.28e-26
81719	NC_046174.1	2300877	-11.3781	5.38e-30	1.32e-26
2276056	NC_046179.1	2980202	11.3778	5.39e-30	1.32e-26
2033053	NC_046178.1	6467104	11.3753	5.55e-30	1.36e-26
1298196	NC_046176.1	5073752	11.3743	5.61e-30	1.38e-26
2448140	NC_046179.1	7877462	11.3738	5.65e-30	1.38e-26
1164852	NC_046176.1	1711404	11.3736	5.66e-30	1.39e-26
3933150	NW_022655915.1	723	11.3733	5.68e-30	1.39e-26
1512593	NC_046177.1	317380	-11.3726	5.73e-30	1.4e-26
2140902	NC_046178.1	9429892	-11.3721	5.76e-30	1.41e-26
4112256	NW_022657098.1	669	11.3701	5.89e-30	1.44e-26
176882	NC_046174.1	4968383	11.3673	6.09e-30	1.49e-26
4115093	NW_022657145.1	896	-11.3659	6.18e-30	1.51e-26
2055612	NC_046178.1	7104637	-11.3654	6.22e-30	1.52e-26
934088	NC_046175.1	12151817	11.3651	6.24e-30	1.52e-26
3444705	NC_046182.1	7356306	11.361	6.54e-30	1.59e-26
3248161	NC_046182.1	1474529	-11.3602	6.6e-30	1.61e-26
1470451	NC_046176.1	10286533	-11.356	6.92e-30	1.68e-26
367041	NC_046174.1	10343102	11.3559	6.94e-30	1.69e-26
3715379	NC_046183.1	6969133	11.3545	7.05e-30	1.71e-26
318885	NC_046174.1	9088297	-11.3522	7.24e-30	1.76e-26
1595256	NC_046177.1	2612972	-11.3476	7.62e-30	1.85e-26
1848517	NC_046178.1	228314	11.3447	7.88e-30	1.91e-26
1187191	NC_046176.1	2282944	-11.3437	7.97e-30	1.93e-26
1531969	NC_046177.1	966256	-11.3378	8.53e-30	2.07e-26
3143790	NC_046181.1	7795079	11.3361	8.69e-30	2.11e-26
2531693	NC_046180.1	490633	-11.3346	8.84e-30	2.14e-26
2288379	NC_046179.1	3320424	-11.3321	9.09e-30	2.2e-26
318887	NC_046174.1	9088313	-11.3281	9.52e-30	2.3e-26
1607749	NC_046177.1	2949014	-11.3242	9.96e-30	2.41e-26
1998714	NC_046178.1	5483244	11.3236	1e-29	2.42e-26
3309309	NC_046182.1	3056777	11.3215	1.03e-29	2.48e-26
1036838	NC_046175.1	14832178	11.321	1.03e-29	2.49e-26
3478331	NC_046183.1	2302	11.3153	1.1e-29	2.66e-26
1119662	NC_046176.1	534312	-11.3113	1.15e-29	2.78e-26
1219005	NC_046176.1	3065154	-11.3073	1.21e-29	2.91e-26
2896587	NC_046181.1	875493	-11.3045	1.25e-29	3e-26
3145702	NC_046181.1	7870956	11.3022	1.28e-29	3.08e-26
3074392	NC_046181.1	5587295	11.2977	1.35e-29	3.24e-26
3074405	NC_046181.1	5587939	11.2955	1.38e-29	3.32e-26
1565732	NC_046177.1	1866671	11.2953	1.38e-29	3.32e-26
628913	NC_046175.1	3407866	11.2947	1.39e-29	3.34e-26
2530520	NC_046180.1	461425	-11.2917	1.44e-29	3.46e-26
3944562	NW_022656097.1	884	-11.284	1.57e-29	3.77e-26
1149566	NC_046176.1	1276511	11.2793	1.66e-29	3.98e-26
1803267	NC_046177.1	8707772	11.2782	1.68e-29	4.03e-26
297666	NC_046174.1	8524836	-11.2753	1.74e-29	4.16e-26
1005326	NC_046175.1	14044132	-11.2693	1.86e-29	4.45e-26
37398	NC_046174.1	1056006	-11.2657	1.94e-29	4.63e-26
1996011	NC_046178.1	5390913	-11.2647	1.96e-29	4.68e-26
1839457	NC_046177.1	9940668	11.2641	1.97e-29	4.71e-26
2815328	NC_046180.1	8982142	-11.2636	1.99e-29	4.74e-26
1128537	NC_046176.1	752884	-11.2618	2.03e-29	4.83e-26
2257321	NC_046179.1	2479057	11.2576	2.13e-29	5.06e-26
400154	NC_046174.1	11190161	-11.2543	2.21e-29	5.25e-26
2210373	NC_046179.1	1177915	-11.2536	2.22e-29	5.29e-26
2257322	NC_046179.1	2479065	11.2524	2.25e-29	5.36e-26
1934308	NC_046178.1	3290914	11.2515	2.28e-29	5.41e-26
4114696	NW_022657134.1	810	-11.2491	2.34e-29	5.56e-26
4112260	NW_022657098.1	953	11.2474	2.39e-29	5.66e-26
1243162	NC_046176.1	3684728	-11.2431	2.5e-29	5.94e-26
1802077	NC_046177.1	8670671	11.2431	2.5e-29	5.94e-26
1617260	NC_046177.1	3188841	-11.2421	2.53e-29	6e-26
921925	NC_046175.1	11771141	-11.2419	2.54e-29	6.02e-26
3859098	NW_022654775.1	3908	11.2418	2.54e-29	6.02e-26
1119664	NC_046176.1	534325	-11.24	2.59e-29	6.14e-26
1777980	NC_046177.1	7960532	-11.2399	2.6e-29	6.14e-26
3066119	NC_046181.1	5293376	-11.2386	2.64e-29	6.23e-26
2508944	NC_046179.1	9423120	-11.2379	2.66e-29	6.28e-26
1604180	NC_046177.1	2855422	-11.2366	2.69e-29	6.36e-26
428711	NC_046174.1	11930983	-11.2327	2.82e-29	6.65e-26
2279090	NC_046179.1	3059831	-11.2327	2.82e-29	6.65e-26
3726007	NC_046183.1	7261988	11.2308	2.88e-29	6.79e-26
777068	NC_046175.1	7681381	11.2281	2.97e-29	7e-26
4061742	NW_022656855.1	26468	11.2269	3.01e-29	7.08e-26
853731	NC_046175.1	9893745	11.2267	3.01e-29	7.09e-26
693593	NC_046175.1	5387606	-11.2261	3.04e-29	7.14e-26
2232343	NC_046179.1	1800461	-11.2218	3.19e-29	7.49e-26
756320	NC_046175.1	7057896	-11.2144	3.47e-29	8.14e-26
368589	NC_046174.1	10390793	-11.2136	3.5e-29	8.21e-26
2518150	NC_046180.1	56064	-11.2121	3.56e-29	8.35e-26
332034	NC_046174.1	9436712	-11.2115	3.58e-29	8.4e-26
2033687	NC_046178.1	6479854	-11.2105	3.62e-29	8.49e-26
698907	NC_046175.1	5514586	-11.2051	3.85e-29	9.02e-26
3544429	NC_046183.1	1793950	-11.202	3.99e-29	9.34e-26
1964665	NC_046178.1	4393727	-11.1992	4.11e-29	9.62e-26
3167579	NC_046181.1	8450399	11.1987	4.14e-29	9.68e-26
1996012	NC_046178.1	5390923	-11.1971	4.21e-29	9.85e-26
2901822	NC_046181.1	1035732	-11.1947	4.33e-29	1.01e-25
1273126	NC_046176.1	4435297	11.1944	4.34e-29	1.01e-25
2974280	NC_046181.1	2942978	-11.1902	4.55e-29	1.06e-25
3284976	NC_046182.1	2422983	-11.1895	4.59e-29	1.07e-25
1554729	NC_046177.1	1566841	-11.1808	5.06e-29	1.18e-25
1149575	NC_046176.1	1276686	11.1803	5.09e-29	1.19e-25
1149570	NC_046176.1	1276584	11.1758	5.36e-29	1.25e-25
1940949	NC_046178.1	3511900	-11.1703	5.7e-29	1.33e-25
1298198	NC_046176.1	5073769	11.1701	5.71e-29	1.33e-25
141443	NC_046174.1	3932629	-11.1694	5.75e-29	1.34e-25
2479771	NC_046179.1	8745223	11.1632	6.17e-29	1.43e-25
3998898	NW_022656724.1	2684	-11.1577	6.56e-29	1.52e-25
1853337	NC_046178.1	350808	11.1577	6.57e-29	1.52e-25
3545107	NC_046183.1	1814473	11.1574	6.59e-29	1.53e-25
1091417	NC_046175.1	16255867	11.1561	6.69e-29	1.55e-25
2812555	NC_046180.1	8900967	11.1467	7.43e-29	1.72e-25
2542438	NC_046180.1	797623	11.1451	7.57e-29	1.75e-25
4115094	NW_022657145.1	904	-11.145	7.57e-29	1.75e-25
74511	NC_046174.1	2094223	11.1408	7.94e-29	1.84e-25
1620838	NC_046177.1	3285113	-11.1407	7.94e-29	1.84e-25
2585762	NC_046180.1	2061129	11.1367	8.31e-29	1.92e-25
3730393	NC_046183.1	7387834	-11.1355	8.42e-29	1.94e-25
3660065	NC_046183.1	5422585	-11.1352	8.45e-29	1.95e-25
36945	NC_046174.1	1038162	11.1297	9e-29	2.07e-25
2709723	NC_046180.1	6083182	-11.1261	9.37e-29	2.16e-25
3007176	NC_046181.1	3804823	11.1254	9.44e-29	2.17e-25
1098681	NC_046176.1	73674	-11.125	9.48e-29	2.18e-25
1517714	NC_046177.1	466089	11.1245	9.54e-29	2.19e-25
1593324	NC_046177.1	2559358	11.1241	9.58e-29	2.2e-25
3469481	NC_046182.1	8050256	-11.1234	9.65e-29	2.22e-25
1829395	NC_046177.1	9545564	11.1224	9.76e-29	2.24e-25
3726008	NC_046183.1	7261993	11.1207	9.95e-29	2.28e-25
99337	NC_046174.1	2750543	11.1204	9.98e-29	2.29e-25
3736779	NC_046183.1	7583773	11.1199	1e-28	2.3e-25
1615722	NC_046177.1	3146433	11.1152	1.06e-28	2.43e-25
3922736	NW_022655764.1	698	11.1145	1.07e-28	2.44e-25
3640159	NC_046183.1	4896194	11.1061	1.17e-28	2.68e-25
919602	NC_046175.1	11701987	11.1052	1.18e-28	2.71e-25
1084522	NC_046175.1	16078975	-11.1041	1.2e-28	2.74e-25
1076798	NC_046175.1	15874593	11.1038	1.2e-28	2.75e-25
2161909	NC_046178.1	9967343	11.1029	1.21e-28	2.78e-25
1442538	NC_046176.1	9462061	-11.0961	1.31e-28	2.99e-25
1503583	NC_046177.1	62357	-11.0941	1.34e-28	3.06e-25
88006	NC_046174.1	2462751	11.0934	1.35e-28	3.08e-25
1802190	NC_046177.1	8675109	11.0925	1.36e-28	3.11e-25
1165006	NC_046176.1	1718060	11.0924	1.37e-28	3.11e-25
3969734	NW_022656449.1	2609	11.0904	1.4e-28	3.18e-25
1031093	NC_046175.1	14673885	-11.0902	1.4e-28	3.18e-25
3690675	NC_046183.1	6253628	11.0898	1.41e-28	3.2e-25
4091907	NW_022656945.1	169	-11.0898	1.41e-28	3.2e-25
1637355	NC_046177.1	3754029	-11.0867	1.45e-28	3.31e-25
4112257	NW_022657098.1	701	11.0854	1.48e-28	3.36e-25
4017794	NW_022656816.1	39901	-11.0831	1.52e-28	3.44e-25
2845760	NC_046180.1	9786377	11.0807	1.56e-28	3.53e-25
1196416	NC_046176.1	2505091	-11.0761	1.64e-28	3.71e-25
993526	NC_046175.1	13742347	11.0747	1.66e-28	3.77e-25
142285	NC_046174.1	3954548	-11.073	1.7e-28	3.84e-25
3682834	NC_046183.1	6043086	11.0713	1.73e-28	3.91e-25
1000153	NC_046175.1	13907724	11.0702	1.75e-28	3.96e-25
2519581	NC_046180.1	123153	-11.0688	1.78e-28	4.02e-25
3207759	NC_046182.1	503304	11.0685	1.78e-28	4.03e-25
438213	NC_046174.1	12193581	11.0681	1.79e-28	4.05e-25
1476512	NC_046176.1	10487334	-11.0679	1.79e-28	4.05e-25
1781447	NC_046177.1	8070427	-11.0627	1.9e-28	4.29e-25
1739160	NC_046177.1	6901585	11.0609	1.94e-28	4.38e-25
2823686	NC_046180.1	9213001	11.0602	1.96e-28	4.41e-25
1359828	NC_046176.1	6753519	-11.0594	1.97e-28	4.45e-25
1554726	NC_046177.1	1566793	-11.0582	2e-28	4.51e-25
230030	NC_046174.1	6615736	11.0576	2.02e-28	4.53e-25
2764338	NC_046180.1	7600138	-11.0538	2.1e-28	4.73e-25
3783436	NW_022653721.1	972	-11.0535	2.11e-28	4.74e-25
73868	NC_046174.1	2076324	-11.0505	2.18e-28	4.9e-25
230023	NC_046174.1	6615617	11.044	2.34e-28	5.26e-25
1149572	NC_046176.1	1276608	11.0401	2.45e-28	5.49e-25
2517328	NC_046180.1	25443	11.0343	2.61e-28	5.85e-25
2833755	NC_046180.1	9491355	11.0338	2.62e-28	5.88e-25
3488071	NC_046183.1	226713	11.0325	2.66e-28	5.97e-25
1099289	NC_046176.1	88508	11.0316	2.69e-28	6.03e-25
1655515	NC_046177.1	4309479	-11.0299	2.74e-28	6.13e-25
2029228	NC_046178.1	6342989	-11.0296	2.75e-28	6.15e-25
1459674	NC_046176.1	10000711	-11.0251	2.89e-28	6.46e-25
2964501	NC_046181.1	2700092	11.0244	2.92e-28	6.51e-25
2150975	NC_046178.1	9705683	11.0238	2.93e-28	6.55e-25
296744	NC_046174.1	8493446	11.0198	3.07e-28	6.84e-25
1154393	NC_046176.1	1415947	-11.0173	3.15e-28	7.04e-25
1839463	NC_046177.1	9940826	11.0168	3.17e-28	7.07e-25
1839456	NC_046177.1	9940656	11.0162	3.19e-28	7.11e-25
931347	NC_046175.1	12041115	-11.0148	3.24e-28	7.22e-25
2517329	NC_046180.1	25456	11.0143	3.26e-28	7.26e-25
1595257	NC_046177.1	2612992	-11.0132	3.3e-28	7.34e-25
3201612	NC_046182.1	354938	11.0124	3.33e-28	7.41e-25
2517321	NC_046180.1	25282	11.0088	3.47e-28	7.71e-25
1207656	NC_046176.1	2790629	-11.0083	3.49e-28	7.74e-25
1277170	NC_046176.1	4542118	-11.0073	3.53e-28	7.82e-25
693603	NC_046175.1	5388175	-11.0031	3.69e-28	8.19e-25
2075123	NC_046178.1	7630749	-10.9913	4.21e-28	9.33e-25
2009355	NC_046178.1	5778815	-10.9911	4.22e-28	9.35e-25
126418	NC_046174.1	3512982	-10.9902	4.26e-28	9.43e-25
1522543	NC_046177.1	606448	10.9894	4.3e-28	9.52e-25
2886738	NC_046181.1	641877	10.9883	4.35e-28	9.62e-25
2067231	NC_046178.1	7436247	-10.988	4.37e-28	9.66e-25
4115092	NW_022657145.1	872	-10.9877	4.38e-28	9.68e-25
230029	NC_046174.1	6615731	10.9868	4.42e-28	9.77e-25
1823503	NC_046177.1	9321102	10.9811	4.71e-28	1.04e-24
2796870	NC_046180.1	8451016	10.9795	4.8e-28	1.06e-24
2794195	NC_046180.1	8384112	-10.9793	4.81e-28	1.06e-24
3712370	NC_046183.1	6891935	10.9744	5.07e-28	1.12e-24
477460	NC_046174.1	13234653	-10.9743	5.08e-28	1.12e-24
3504104	NC_046183.1	671288	10.9654	5.6e-28	1.23e-24
183560	NC_046174.1	5223994	-10.9652	5.62e-28	1.24e-24
3645410	NC_046183.1	5038253	-10.9565	6.18e-28	1.36e-24
3826421	NW_022654290.1	1842	-10.9565	6.18e-28	1.36e-24
1198363	NC_046176.1	2554717	-10.9565	6.19e-28	1.36e-24
1823501	NC_046177.1	9319981	10.9555	6.26e-28	1.37e-24
3299806	NC_046182.1	2792837	-10.9502	6.63e-28	1.45e-24
1562197	NC_046177.1	1768982	-10.9495	6.68e-28	1.47e-24
701865	NC_046175.1	5602168	-10.9466	6.9e-28	1.51e-24
1526185	NC_046177.1	788639	-10.9452	7e-28	1.53e-24
2519555	NC_046180.1	121827	-10.9448	7.04e-28	1.54e-24
647588	NC_046175.1	4073896	-10.9425	7.22e-28	1.58e-24
4011973	NW_022656806.1	23771	-10.9408	7.35e-28	1.61e-24
3614440	NC_046183.1	4049632	-10.9358	7.77e-28	1.7e-24
3815342	NW_022654201.1	5287	-10.9353	7.81e-28	1.71e-24
1520461	NC_046177.1	547711	-10.9347	7.86e-28	1.72e-24
3477413	NC_046182.1	8281549	10.9343	7.9e-28	1.73e-24
1459673	NC_046176.1	10000695	-10.9336	7.96e-28	1.74e-24
833443	NC_046175.1	9354586	-10.9329	8.02e-28	1.75e-24
1208424	NC_046176.1	2812327	10.9315	8.15e-28	1.78e-24
2245372	NC_046179.1	2161899	-10.9312	8.18e-28	1.78e-24
1829392	NC_046177.1	9545548	10.931	8.19e-28	1.78e-24
759599	NC_046175.1	7151850	10.9246	8.79e-28	1.91e-24
1784490	NC_046177.1	8158247	10.9229	8.96e-28	1.95e-24
3449927	NC_046182.1	7504206	10.9208	9.17e-28	1.99e-24
3490448	NC_046183.1	280340	10.9203	9.22e-28	2e-24
2803811	NC_046180.1	8639930	10.9183	9.43e-28	2.05e-24
1230617	NC_046176.1	3382913	-10.915	9.77e-28	2.12e-24
2917263	NC_046181.1	1470836	-10.9111	1.02e-27	2.21e-24
2796794	NC_046180.1	8446886	10.9105	1.03e-27	2.23e-24
415148	NC_046174.1	11583828	-10.91	1.03e-27	2.24e-24
3497362	NC_046183.1	480883	10.9091	1.04e-27	2.26e-24
1839453	NC_046177.1	9940556	10.9067	1.07e-27	2.32e-24
1507954	NC_046177.1	189342	-10.9052	1.09e-27	2.35e-24
919843	NC_046175.1	11708874	-10.9021	1.13e-27	2.44e-24
43440	NC_046174.1	1226196	-10.902	1.13e-27	2.44e-24
1552377	NC_046177.1	1503073	10.902	1.13e-27	2.44e-24
105805	NC_046174.1	2940624	-10.9017	1.13e-27	2.44e-24
2739635	NC_046180.1	6913552	10.8999	1.15e-27	2.49e-24
2134452	NC_046178.1	9237464	10.8985	1.17e-27	2.53e-24
1639783	NC_046177.1	3844930	10.8948	1.22e-27	2.63e-24
701506	NC_046175.1	5592488	10.8887	1.31e-27	2.81e-24
2760821	NC_046180.1	7500875	10.885	1.36e-27	2.93e-24
969775	NC_046175.1	13088756	-10.8837	1.38e-27	2.97e-24
1513080	NC_046177.1	339820	-10.8832	1.39e-27	2.98e-24
1288393	NC_046176.1	4839326	-10.8831	1.39e-27	2.99e-24
1841782	NC_046178.1	54579	10.8828	1.39e-27	2.99e-24
1649995	NC_046177.1	4134384	-10.8804	1.43e-27	3.07e-24
1810091	NC_046177.1	8903627	10.879	1.45e-27	3.12e-24
2854758	NC_046180.1	10032571	10.8787	1.46e-27	3.12e-24
2798731	NC_046180.1	8495991	10.8758	1.5e-27	3.23e-24
1246367	NC_046176.1	3775855	-10.8738	1.54e-27	3.29e-24
571947	NC_046175.1	1680505	10.8702	1.6e-27	3.43e-24
795327	NC_046175.1	8372444	-10.8695	1.61e-27	3.45e-24
[truncated: 27,224 more rows]
