# Supplementary material for: DNA methylation differs extensively between strains of the same geographical origin and changes with age in Daphnia magna
Source: Epigenetics Chromatin. 2021 Jan 6;14:4. doi: 10.1186/s13072-020-00379-z (PMC7789248; doi:10.1186/s13072-020-00379-z)
Supplement: Supplementary file 10 — Additional file 10: Table S5. Hypermethylated positions in strain KA53 for gene LOC116934226 by exon. [file 13072_2020_379_MOESM10_ESM.xls]

## Sheet: Table_S5
Additional Table 5. Hypermethylated positions in strain KA53 for gene LOC116934226 by exon.
Chromosome	Hypermethylated CpG position	Gene	Exon Start	Exon End	Exon Number	Description
NC_046174.1	5906094	LOC116934226	5906073	5906440	exon-3	ATP-dependent RNA helicase me31b-like
NC_046174.1	5906125	LOC116934226	5906073	5906440	exon-3	ATP-dependent RNA helicase me31b-like
NC_046174.1	5906134	LOC116934226	5906073	5906440	exon-3	ATP-dependent RNA helicase me31b-like
NC_046174.1	5906172	LOC116934226	5906073	5906440	exon-3	ATP-dependent RNA helicase me31b-like
NC_046174.1	5906180	LOC116934226	5906073	5906440	exon-3	ATP-dependent RNA helicase me31b-like
NC_046174.1	5906188	LOC116934226	5906073	5906440	exon-3	ATP-dependent RNA helicase me31b-like
NC_046174.1	5906262	LOC116934226	5906073	5906440	exon-3	ATP-dependent RNA helicase me31b-like
NC_046174.1	5906286	LOC116934226	5906073	5906440	exon-3	ATP-dependent RNA helicase me31b-like
NC_046174.1	5906310	LOC116934226	5906073	5906440	exon-3	ATP-dependent RNA helicase me31b-like
NC_046174.1	5906342	LOC116934226	5906073	5906440	exon-3	ATP-dependent RNA helicase me31b-like
NC_046174.1	5906351	LOC116934226	5906073	5906440	exon-3	ATP-dependent RNA helicase me31b-like
NC_046174.1	5906402	LOC116934226	5906073	5906440	exon-3	ATP-dependent RNA helicase me31b-like
NC_046174.1	5906548	LOC116934226	5906513	5906673	exon-4	ATP-dependent RNA helicase me31b-like
NC_046174.1	5906592	LOC116934226	5906513	5906673	exon-4	ATP-dependent RNA helicase me31b-like
NC_046174.1	5906603	LOC116934226	5906513	5906673	exon-4	ATP-dependent RNA helicase me31b-like
NC_046174.1	5906659	LOC116934226	5906513	5906673	exon-4	ATP-dependent RNA helicase me31b-like
NC_046174.1	5906894	LOC116934226	5906846	5907080	exon-5	ATP-dependent RNA helicase me31b-like
NC_046174.1	5906981	LOC116934226	5906846	5907080	exon-5	ATP-dependent RNA helicase me31b-like
