# Supplementary material for: DNA methylation differs extensively between strains of the same geographical origin and changes with age in Daphnia magna
Source: Epigenetics Chromatin. 2021 Jan 6;14:4. doi: 10.1186/s13072-020-00379-z (PMC7789248; doi:10.1186/s13072-020-00379-z)
Supplement: Supplementary file 11 — Additional file 11: Table S6. Enriched GO terms for one or five plus enriched CpGs hypermethylated in each strain for Biological Process and Molecular Function GO categories (3xuCH dataset). [file 13072_2020_379_MOESM11_ESM.xlsx]

## Sheet: Table_S6
Table S6. Enriched GO terms for one or five plus enriched CpGs hypermethylated in each strain for Biological Process and Molecular Function GO categories.
##Biological Process GO term enrichment for genes overlapping one or more CpGs hypermethylated in strain C32##
GO.ID	Term	Annotated	Significant	Expected	P-value
GO:0018345	protein palmitoylation	12	8	2.29	0.00041
GO:0016973	poly(A)+ mRNA export from nucleus	8	6	1.53	0.00094
GO:0008616	queuosine biosynthetic process	6	5	1.14	0.00127
GO:0009150	purine ribonucleotide metabolic process	197	46	37.57	0.0016
GO:0009205	purine ribonucleoside triphosphate metab...	90	30	17.17	0.00235
GO:0006325	chromatin organization	340	76	64.85	0.00281
GO:0009167	purine ribonucleoside monophosphate meta...	116	31	22.12	0.00311
GO:0000466	maturation of 5.8S rRNA from tricistroni...	12	6	2.29	0.00373
GO:0034975	protein folding in endoplasmic reticulum	7	5	1.34	0.00373
GO:0016070	RNA metabolic process	1389	309	264.92	0.00389
GO:0030433	ubiquitin-dependent ERAD pathway	22	10	4.2	0.00424
GO:1902017	regulation of cilium assembly	5	4	0.95	0.00559
GO:0030968	endoplasmic reticulum unfolded protein r...	20	9	3.81	0.00716
GO:0006506	GPI anchor biosynthetic process	20	9	3.81	0.00716
GO:0030261	chromosome condensation	49	14	9.35	0.00718
GO:0032456	endocytic recycling	27	11	5.15	0.00751
GO:0034198	cellular response to amino acid starvati...	17	8	3.24	0.00807
GO:0019985	translesion synthesis	8	5	1.53	0.00839
GO:0071168	protein localization to chromatin	8	5	1.53	0.00839
GO:0036297	interstrand cross-link repair	14	7	2.67	0.00883
GO:0007444	imaginal disc development	496	90	94.6	0.00924
##Molecular Function GO term enrichment for genes overlapping one or more CpGs hypermethylated in strain C32##
GO.ID	Term	Annotated	Significant	Expected	P-value
GO:0019905	syntaxin binding	21	10	3.85	0.002
GO:0005085	guanyl-nucleotide exchange factor activi...	56	15	10.26	0.0031
GO:0003723	RNA binding	438	92	80.26	0.006
GO:0003682	chromatin binding	144	36	26.39	0.0061
GO:0016279	protein-lysine N-methyltransferase activ...	19	7	3.48	0.0061
GO:0031369	translation initiation factor binding	14	7	2.57	0.007
GO:0017137	Rab GTPase binding	69	21	12.64	0.0088
##Biological Process GO term enrichment for genes overlapping five or more CpGs hypermethylated in strain C32##
GO.ID	Term	Annotated	Significant	Expected	P-value
GO:0006325	chromatin organization	340	10	5.59	0.0001
GO:0019889	pteridine metabolic process	5	2	0.08	0.0026
GO:0048016	inositol phosphate-mediated signaling	5	2	0.08	0.0026
GO:0009166	nucleotide catabolic process	19	3	0.31	0.0034
GO:0050884	neuromuscular process controlling postur...	6	2	0.1	0.0038
GO:0034605	cellular response to heat	21	3	0.35	0.0046
GO:0042593	glucose homeostasis	42	4	0.69	0.0048
GO:0051054	positive regulation of DNA metabolic pro...	25	3	0.41	0.0076
GO:0042866	pyruvate biosynthetic process	9	2	0.15	0.0089
##Molecular Function GO term enrichment for genes overlapping five or more CpGs hypermethylated in strain C32##
GO.ID	Term	Annotated	Significant	Expected	P-value
GO:0031625	ubiquitin protein ligase binding	65	5	1.01	0.0032
GO:0051082	unfolded protein binding	43	4	0.67	0.0043
GO:0008270	zinc ion binding	153	7	2.38	0.0093
##Biological Process GO term enrichment for genes overlapping one or more CpGs hypermethylated in strain KA53##
GO.ID	Term	Annotated	Significant	Expected	P-value
GO:0002181	cytoplasmic translation	100	39	18.37	6.9e-07
GO:0007031	peroxisome organization	15	10	2.76	1.3e-06
GO:0016322	neuron remodeling	55	18	10.1	0.00011
GO:0043966	histone H3 acetylation	25	13	4.59	0.00015
GO:0000470	maturation of LSU-rRNA	20	9	3.67	0.00231
GO:0006886	intracellular protein transport	268	67	49.24	0.00279
GO:0042274	ribosomal small subunit biogenesis	62	24	11.39	0.00302
GO:0000045	autophagosome assembly	29	12	5.33	0.00317
GO:0043967	histone H4 acetylation	16	8	2.94	0.00402
GO:0018193	peptidyl-amino acid modification	309	71	56.77	0.00465
GO:0000447	endonucleolytic cleavage in ITS1 to sepa...	5	4	0.92	0.00484
GO:0006999	nuclear pore organization	12	5	2.2	0.00485
GO:0015698	inorganic anion transport	41	9	7.53	0.00487
GO:0051656	establishment of organelle localization	171	38	31.42	0.00612
GO:0006364	rRNA processing	122	47	22.41	0.00677
GO:0006207	'de novo' pyrimidine nucleobase biosynth...	8	5	1.47	0.0071
GO:1903532	positive regulation of secretion by cell	36	9	6.61	0.00714
GO:0006417	regulation of translation	97	22	17.82	0.00715
GO:0018205	peptidyl-lysine modification	116	35	21.31	0.00721
GO:0016197	endosomal transport	83	27	15.25	0.00782
GO:0000278	mitotic cell cycle	383	94	70.37	0.00967
##Molecular Function GO term enrichment for genes overlapping one or more CpGs hypermethylated in strain KA53##
GO.ID	Term	Annotated	Significant	Expected	P-value
GO:0003735	structural constituent of ribosome	143	46	25.3	1.5e-05
GO:0003723	RNA binding	438	110	77.49	3.5e-05
GO:0016801	hydrolase activity, acting on ether bond…	5	5	0.88	0.00017
GO:0003724	RNA helicase activity	51	19	9.02	0.00068
GO:0008186	RNA-dependent ATPase activity	51	19	9.02	0.00068
GO:0030515	snoRNA binding	19	9	3.36	0.00276
##Biological Process GO term enrichment for genes overlapping five or more CpGs hypermethylated in strain KA53##
GO.ID	Term	Annotated	Significant	Expected	P-value
GO:0002181	cytoplasmic translation	100	12	1.87	2.7e-07
GO:0030902	hindbrain development	7	2	0.13	0.0069
GO:0010888	negative regulation of lipid storage	8	2	0.15	0.009
##Molecular Function GO term enrichment for genes overlapping five or more CpGs hypermethylated in strain KA53##
GO.ID	Term	Annotated	Significant	Expected	P-value
GO:0003735	structural constituent of ribosome	143	12	2.71	1.3e-05
GO:0003723	RNA binding	438	19	8.29	0.0044
GO:0070628	proteasome binding	6	2	0.11	0.0051
