# Supplementary material for: DNA methylation differs extensively between strains of the same geographical origin and changes with age in Daphnia magna
Source: Epigenetics Chromatin. 2021 Jan 6;14:4. doi: 10.1186/s13072-020-00379-z (PMC7789248; doi:10.1186/s13072-020-00379-z)
Supplement: Supplementary file 12 — Additional file 12: Table S7. Gene annotations for genes overlapping CpGs significantly associated with ageing in D. magna. [file 13072_2020_379_MOESM12_ESM.xlsx]

## Sheet: Young.annotations
Table S7. Gene annotations for genes overlapping CpGs significantly associated with ageing in D. magna.
##Genes overlapping CpGs hypermethylated in Young D. magna (3xuCH filtering)
Chromsome	Hypermethylated CpG	Gene Name	Gene Start	Gene End	Description
NC_046174.1	11187770	LOC116917927	11186542	11190684	RNA-binding protein cabeza-like%2C transcript variant X2
NC_046174.1	13892480	LOC116935256	13892048	13894311	unconventional prefoldin RPB5 interactor-like
NC_046174.1	13892483	LOC116935256	13892048	13894311	unconventional prefoldin RPB5 interactor-like
NC_046174.1	3123022	LOC116923933	3122381	3125989	protein app1-like
NC_046176.1	8220099	LOC116918885	8218863	8222014	protein PAT1 homolog 1-like
NC_046176.1	9989646	LOC116918733	9984640	9990912	son of sevenless homolog 2-like
NC_046177.1	1049812	LOC116920087	1049465	1050329	protein FAM98B-like
NC_046178.1	7925336	LOC116923782	7920054	7931286	uncharacterized LOC116923782
NC_046178.1	8323311	LOC116923198	8316962	8325421	homeobox protein Hox-B1a-like
NC_046178.1	8323320	LOC116923198	8316962	8325421	homeobox protein Hox-B1a-like
NC_046178.1	9428243	LOC116922523	9426964	9430191	uncharacterized LOC116922523
NC_046178.1	9455591	LOC116922529	9453702	9456451	splicing factor 3A subunit 1-like
NC_046179.1	1330267	LOC116925052	1327221	1334633	mediator of RNA polymerase II transcription subunit 15-like
NC_046179.1	5873366	LOC116925897	5872182	5875941	long-chain-fatty-acid--CoA ligase 4-like%2C transcript variant X4
NC_046180.1	8140714	LOC116926390	8137620	8144448	formin-like protein
NC_046180.1	9957549	LOC116926044	9955165	9957767	collagen alpha-1(I) chain-like%2C transcript variant X1
NC_046180.1	9957558	LOC116926044	9955165	9957767	collagen alpha-1(I) chain-like%2C transcript variant X1
NC_046181.1	4442874	LOC116928274	4433480	4445105	uncharacterized LOC116928274
NC_046181.1	5217299	LOC116928580	5215100	5220589	uncharacterized LOC116928580%2C transcript variant X1
NC_046181.1	5252221	LOC116928583	5250444	5252292	cyclin-K-like
NC_046183.1	4769181	LOC116931864	4767342	4797257	innexin shaking-B-like
NC_046183.1	4769187	LOC116931864	4767342	4797257	innexin shaking-B-like
NW_022654620.1	3684	LOC116933951	122	4965	uncharacterized LOC116933951%2C transcript variant X2
NW_022654620.1	4526	LOC116933951	122	4965	uncharacterized LOC116933951%2C transcript variant X2
NW_022654620.1	4534	LOC116933951	122	4965	uncharacterized LOC116933951%2C transcript variant X2
NW_022656901.1	200	LOC116935899	12	1678	uncharacterized LOC116935899
NW_022656901.1	213	LOC116935899	12	1678	uncharacterized LOC116935899
##Genes overlapping CpGs hypermethylated in Old D. magna (3xuCH filtering)
Chromsome	Hypermethylated CpG	Gene Name	Gene Start	Gene End	Description
NC_046175.1	11858011	LOC116916698	11856964	11859389	U4/U6 small nuclear ribonucleoprotein Prp31-like
NC_046177.1	8553585	LOC116920166	8553315	8554063	histone H3
NC_046177.1	8553591	LOC116920166	8553315	8554063	histone H3
NC_046177.1	8553594	LOC116920166	8553315	8554063	histone H3
NC_046177.1	8553630	LOC116920166	8553315	8554063	histone H3
NC_046177.1	8553712	LOC116920166	8553315	8554063	histone H3
NC_046181.1	2869218	LOC116928794	2868554	2872408	protein scarlet-like
NW_022656522.1	12116	LOC116935223	11865	13152	protein max-like%2C transcript variant X1
