# Supplementary material for: DNA methylation differs extensively between strains of the same geographical origin and changes with age in Daphnia magna
Source: Epigenetics Chromatin. 2021 Jan 6;14:4. doi: 10.1186/s13072-020-00379-z (PMC7789248; doi:10.1186/s13072-020-00379-z)
Supplement: Supplementary file 13 — Additional file 13: Table S8. CpGs with a significant contribution to epigenetic age and their coefficients after penalised lasso regression for ‘3xuCH’ and ‘No-CH’ datasets. [file 13072_2020_379_MOESM13_ESM.xlsx]

## Sheet: Sheet1
Table S8. CpGs with a significant contribution to epigenetic age and their coefficients after penalised lasso regression for both 3xuCH and No-CH datasets.
3xuCH
Chromsome	Position	coef value
(Intercept)	N/A	25.7196
NC_046175.1	3535513	-17.1328
NC_046177.1	8553594	2.43769
NC_046177.1	8553630	55.576
NC_046178.1	8323320	-14.6872
NC_046179.1	1330267	-14.2042
NC_046180.1	8140714	-17.7126
NC_046181.1	170894	-21.4943
NC_046181.1	2869218	-2.20659
NW_022653997.1	30820	-2.54298
NW_022654620.1	4526	-118.83
NW_022654620.1	4534	153.108
NW_022657379.1	1230	-52.6987
No-CH
Chromsome	Position	coef value
(Intercept)	N/A	44.4509
NC_046178.1	9428243	2.9628
NC_046181.1	170849	-32.053
NC_046181.1	2869218	-17.0347
NC_046183.1	1840593	-71.5473
