# Supplementary material for: DNA methylation differs extensively between strains of the same geographical origin and changes with age in Daphnia magna
Source: Epigenetics Chromatin. 2021 Jan 6;14:4. doi: 10.1186/s13072-020-00379-z (PMC7789248; doi:10.1186/s13072-020-00379-z)
Supplement: Supplementary file 14 — Additional file 14: Table S9. Summary table of GLM results for predicted epigenetic age against Age and Strain ‘3xuCH’ and ‘No-CH’ datasets. [file 13072_2020_379_MOESM14_ESM.xlsx]

## Sheet: Sheet1
Additional Table 9. GLM results for predicted epigenetic age against Age and Strain - output of "summary.anova(glm)" in R code from Additional File 16. % variance explaine = (Sum squares/total(Sum squares)) * 100
3xuCH
	Df	Sum squares	% Variance explained	Mean Sq	F value	P-value
Age	1	10182	81	10182	265.168	< 2 x 10-16
Strain	1	2	0.02	2	0.053	0.819
Strain:Age	1	715	5.7	715	18.631	9.15 x 10-5
Residuals	43	1651	13.2	38
No-CH
	Df	Sum squares	% Variance explained	Mean Sq	F value	P-value
Age	1	1583.3	34.3	1583.3	58.64	1.46 x 10--09
Strain	1	789.9	17.1	789.9	29.26	2.63 x 10--06
Strain:Age	1	1078.1	23.4	1078.1	39.93	1.26 x 10-7
Residuals	43	1161	25.2	27
