# Supplementary material for: DNA methylation differs extensively between strains of the same geographical origin and changes with age in Daphnia magna
Source: Epigenetics Chromatin. 2021 Jan 6;14:4. doi: 10.1186/s13072-020-00379-z (PMC7789248; doi:10.1186/s13072-020-00379-z)
Supplement: Supplementary file 16 — Additional file 16. R code for combining complementary CpGs, Cox’s proportional hazards, DSS analysis, topGO analysis, and penalised regression. [file 13072_2020_379_MOESM16_ESM.r]

###Survival analysis R code, run separately for the csv input file for each strain
#!/usr/bin/env Rscript

library(ggplot2)
library(survival)
library(survminer)

args <- commandArgs(trailingOnly = TRUE)
Strain = args[1]
SurvFile=paste(Strain,".csv",sep="")
SurvFile

data<-read.csv(SurvFile, header=T)

data$SurvObj <- with(data, Surv(days.alive, status == 2))

SurvCoxTable=paste(Strain,".cox.csv",sep="")
reg<-coxph(data$SurvObj~food, data = data)

summary(reg)

fit <- survfit(Surv(days.alive, status) ~ food, data = data)
SurvTable=paste(Strain,".fit.csv",sep="")

print(fit)

SurvSVG=paste(Strain,".svg",sep="")

svg(SurvSVG)
ggsurvplot(fit, pval = FALSE, conf.int = TRUE,
           linetype = "strata", 
           #surv.median.line = "hv",
           #ggtheme = theme_bw(), 
           palette = c("#E7B800", "#2E9FDF"), data=data, xlim=c(0,160),break.time.by=40)
dev.off()
###Combine forward and reverse strand reads for Bismark methylation extractor results 

#!/usr/bin/env Rscript 

library(bsseq)

args <- commandArgs(trailingOnly = TRUE)
library=args[1]
file=paste("../",library,"_1_bismark_bt2_pe.deduplicated.nonCG_filtered.CpG_report.txt.gz",sep="")

meth=read.bismark(file,strandCollapse=TRUE)
comb=cbind(as.data.frame(granges(meth)),getCoverage(meth,type="Cov"),getCoverage(meth,type="M")) 
comb=comb[c(1,2,6,7)]
outfile=paste(library,".DSS.CpG-report.strand.combined.tsv",sep="")
write.table(file=outfile,comb,col.names=F,quote=F,row.names=F,sep='\t')

### DSS Rscript used to identify significant CpG sites

#!/usr/bin/env Rscript 

library(bsseq)
library("DSS")

S1=read.delim('../1.dss.tsv',head=T)
S2=read.delim('../2r-2.dss.tsv',head=T)
S3=read.delim('../3.dss.tsv',head=T)
S4=read.delim('../4.dss.tsv',head=T)
S6=read.delim('../6.dss.tsv',head=T)
S7=read.delim('../7.dss.tsv',head=T)
S8=read.delim('../8.dss.tsv',head=T)
S9=read.delim('../9.dss.tsv',head=T)
S10=read.delim('../10.dss.tsv',head=T)
S11=read.delim('../11.dss.tsv',head=T)
S12=read.delim('../12.dss.tsv',head=T)
S13=read.delim('../13.dss.tsv',head=T)
S14=read.delim('../14.dss.tsv',head=T)
S15=read.delim('../15.dss.tsv',head=T)
S16=read.delim('../16.dss.tsv',head=T)
S17=read.delim('../17.dss.tsv',head=T)
S18=read.delim('../18.dss.tsv',head=T)
S19=read.delim('../19.dss.tsv',head=T)
S20=read.delim('../20.dss.tsv',head=T)
S21=read.delim('../21.dss.tsv',head=T)
S22=read.delim('../22.dss.tsv',head=T)
S23=read.delim('../23.dss.tsv',head=T)
S24=read.delim('../24.dss.tsv',head=T)
S25=read.delim('../25.dss.tsv',head=T)
S26=read.delim('../26.dss.tsv',head=T)
S27=read.delim('../27.dss.tsv',head=T)
S28=read.delim('../28.dss.tsv',head=T)
S29=read.delim('../29.dss.tsv',head=T)
S30=read.delim('../30.dss.tsv',head=T)
S31=read.delim('../31.dss.tsv',head=T)
S32=read.delim('../32.dss.tsv',head=T)
S33=read.delim('../33.dss.tsv',head=T)
S34=read.delim('../34.dss.tsv',head=T)
S35=read.delim('../35.dss.tsv',head=T)
S36=read.delim('../36.dss.tsv',head=T)
S37=read.delim('../37.dss.tsv',head=T)
S38=read.delim('../38.dss.tsv',head=T)
S39=read.delim('../39.dss.tsv',head=T)
S40=read.delim('../40.dss.tsv',head=T)
S41=read.delim('../41.dss.tsv',head=T)
S42=read.delim('../42.dss.tsv',head=T)
S43=read.delim('../43.dss.tsv',head=T)
S44=read.delim('../44.dss.tsv',head=T)
S45=read.delim('../45.dss.tsv',head=T)
S46=read.delim('../46.dss.tsv',head=T)
S47=read.delim('../47.dss.tsv',head=T)
S48=read.delim('../48.dss.tsv',head=T)

BSobj = makeBSseqData( list(S1,S2,S3,S4,S6,S7,S8,S9,S10,S11,S12,S13,S14,S15,S16,S17,S18,S19,S20,S21,S22,S23,S24,S25,S26,S27,S28,S29,S30,S31,S32,S33,S34,S35,S36,S37,S38,S39,S40,S41,S42,S43,S44,S45,S46,S47,S48),c("S1", "S2", "S3", "S4", "S6", "S7", "S8", "S9", "S10", "S11", "S12", "S13", "S14", "S15", "S16", "S17", "S18", "S19", "S20", "S21", "S22", "S23", "S24", "S25", "S26", "S27", "S28", "S29", "S30", "S31", "S32", "S33", "S34", "S35", "S36", "S37", "S38", "S39", "S40", "S41", "S42", "S43", "S44", "S45", "S46", "S47", "S48"))
#saveRDS(BSobj,file="DSS.BSobj.R")

design <- data.frame(Food=c("H", "H", "H", "H", "H", "L", "L", "L", "L", "L", "L", "H", "H", "H", "H", "H", "H", "L", "L", "L", "L", "L", "L", "H", "H", "H", "H", "H", "H", "L", "L", "L", "L", "L", "L", "H", "H", "H", "H", "H", "H", "L", "L", "L", "L", "L", "L"),Age=c("O", "O", "O", "O", "O", "O", "O", "O", "O", "O", "O", "Y", "Y", "Y", "Y", "Y", "Y", "Y", "Y", "Y", "Y", "Y", "Y", "O", "O", "O", "O", "O", "O", "O", "O", "O", "O", "O", "O", "Y", "Y", "Y", "Y", "Y", "Y", "Y", "Y", "Y", "Y", "Y", "Y"),Strain=c("C32", "C32", "C32", "C32", "C32", "C32", "C32", "C32", "C32", "C32", "C32", "C32", "C32", "C32", "C32", "C32", "C32", "C32", "C32", "C32", "C32", "C32", "C32", "KA53", "KA53", "KA53", "KA53", "KA53", "KA53", "KA53", "KA53", "KA53", "KA53", "KA53", "KA53", "KA53", "KA53", "KA53", "KA53", "KA53", "KA53", "KA53", "KA53", "KA53", "KA53", "KA53", "KA53"))

#BSobj=readRDS(file="DSS.BSobj.R")

Type<-c("1","1","1","1","1","2","2","2","2","2","2","3","3","3","3","3","3","4","4","4","4","4","4","5","5","5","5","5","5","6","6","6","6","6","6","7","7","7","7","7","7","8","8","8","8","8","8")

pData(BSobj)$Type <- Type
saveRDS(BSobj,file="DSS.BSobj.R")

BSobj=readRDS(file="DSS.BSobj.R")
BS.cov <- getCoverage(BSobj)
keepLoci.ex <- which(rowSums(BS.cov[, BSobj$Type == "1"] >= 2) >= 2 & rowSums(BS.cov[, BSobj$Type == "2"] >= 2) >= 2 & rowSums(BS.cov[, BSobj$Type == "3"] >= 2) >= 2 & rowSums(BS.cov[, BSobj$Type == "4"] >= 2) >= 2 & rowSums(BS.cov[, BSobj$Type == "5"] >= 2) >= 2 & rowSums(BS.cov[, BSobj$Type == "6"] >= 2) >= 2 & rowSums(BS.cov[, BSobj$Type == "7"] >= 2) >= 2 & rowSums(BS.cov[, BSobj$Type == "8"] >= 2) >= 2)
length(keepLoci.ex)

BSobj.filtered<-BSobj[keepLoci.ex]

DMLfit = DMLfit.multiFactor(BSobj.filtered, design=design, formula=~Strain+Food+Age+Strain:Food+Strain:Age+Age:Food+Strain:Food:Age)
saveRDS(DMLfit,file="DSS.DMLfit.R")
#DMLfit=readRDS("DSS.DMLfit.R")

DMLtest.Age = DMLtest.multiFactor(DMLfit, coef="AgeY")
saveRDS(DMLtest.Age,file="DMLtest.Age.R")
DMLtest.Strain = DMLtest.multiFactor(DMLfit, coef="StrainKA53")
saveRDS(DMLtest.Strain,file="DMLtest.Strain.R")
DMLtest.Food = DMLtest.multiFactor(DMLfit, coef="FoodL")
saveRDS(DMLtest.Food,file="DMLtest.Food.R")
DMLtest.AgeStrain = DMLtest.multiFactor(DMLfit, coef="StrainKA53:AgeY")
saveRDS(DMLtest.AgeStrain,file="DMLtest.AgeStrain.R")
DMLtest.AgeFood = DMLtest.multiFactor(DMLfit, coef="FoodL:AgeY")
saveRDS(DMLtest.AgeFood,file="DMLtest.AgeFood.R")
DMLtest.FoodStrain = DMLtest.multiFactor(DMLfit, coef="StrainKA53:FoodL")
saveRDS(DMLtest.FoodStrain,file="DMLtest.FoodStrain.R")
DMLtest.FoodStrainAge = DMLtest.multiFactor(DMLfit, coef="StrainKA53:FoodL:AgeY")
saveRDS(DMLtest.FoodStrainAge,file="DMLtest.FoodStrainAge.R")

write.csv(DMLtest.Age[order(DMLtest.Age$fdrs),],file="DMLtest.Age.csv")
write.csv(DMLtest.Strain[order(DMLtest.Strain$fdrs),],file="DMLtest.Strain.csv")
write.csv(DMLtest.Food[order(DMLtest.Food$fdrs),],file="DMLtest.Food.csv")
write.csv(DMLtest.AgeStrain[order(DMLtest.AgeStrain$fdrs),],file="DMLtest.AgeStrain.csv")
write.csv(DMLtest.AgeFood[order(DMLtest.AgeFood$fdrs),],file="DMLtest.AgeFood.csv")
write.csv(DMLtest.FoodStrain[order(DMLtest.FoodStrain$fdrs),],file="DMLtest.FoodStrain.csv")
write.csv(DMLtest.FoodStrainAge[order(DMLtest.FoodStrainAge$fdrs),],file="DMLtest.FoodStrainAge.csv")

DMR.Age=callDMR(DMLtest.Age, p.threshold=0.05)
write.csv(DMR.Age,file="DMR.Age.csv")
DMR.Strain=callDMR(DMLtest.Strain, p.threshold=0.05)
write.csv(DMR.Strain,file="DMR.Strain.csv")
DMR.Food=callDMR(DMLtest.Food, p.threshold=0.05)
write.csv(DMR.Food,file="DMR.Food.csv")
DMR.AgeStrain=callDMR(DMLtest.AgeStrain, p.threshold=0.05)
write.csv(DMR.AgeStrain,file="DMR.AgeStrain.csv")
DMR.AgeFood=callDMR(DMLtest.AgeFood, p.threshold=0.05)
write.csv(DMR.AgeFood,file="DMR.AgeFood.csv")
DMR.FoodStrain=callDMR(DMLtest.FoodStrain, p.threshold=0.05)
write.csv(DMR.FoodStrain,file="DMR.FoodStrain.csv")
DMR.FoodStrainAge=callDMR(DMLtest.FoodStrainAge, p.threshold=0.05)
write.csv(DMR.FoodStrainAge,file="DMR.FoodStrainAge.csv")

## topGO script used to indentify enriched GO terms
library("topGO")
args <- commandArgs(trailingOnly = TRUE)
universeFile = args[1]
interestingGenesFile = args[2]
algorithm = args[3]

geneID2GO <- readMappings(file= universeFile)
geneNames <- names(geneID2GO)

myInterestingGenes <- readLines(interestingGenesFile)
geneList <- factor(as.integer(geneNames %in% myInterestingGenes))

names(geneList) <- geneNames

GOdataBP <- new("topGOdata", ontology="BP",allGenes=geneList,annot=annFUN.gene2GO, gene2GO=geneID2GO, nodeSize = 5)
GOdataMF <- new("topGOdata", ontology="MF",allGenes=geneList,annot=annFUN.gene2GO, gene2GO=geneID2GO, nodeSize = 5)
GOdataCC <- new("topGOdata", ontology="CC",allGenes=geneList,annot=annFUN.gene2GO, gene2GO=geneID2GO, nodeSize = 5)

resultFisherBP <- runTest(GOdataBP, algorithm = algorithm, statistic = "fisher")
resultFisherMF <- runTest(GOdataMF, algorithm = algorithm, statistic = "fisher")
resultFisherCC <- runTest(GOdataCC, algorithm = algorithm, statistic = "fisher")

mysummaryBP <- summary(attributes(resultFisherBP)$score <= 0.01)
as.matrix(mysummaryBP)
length(mysummaryBP)
#numsignifBP <- as.integer(mysummaryBP[[3]])
	
mysummaryMF <- summary(attributes(resultFisherMF)$score <= 0.01)
as.matrix(mysummaryMF)
length(mysummaryMF)
#numsignifMF <- as.integer(mysummaryMF[[3]])

mysummaryCC <- summary(attributes(resultFisherCC)$score <= 0.01)
matrixCC = as.matrix(mysummaryCC)
length(mysummaryCC)
length(matrixCC)
is.matrix(matrixCC)

#mysummaryCC <- as.integer(mysummaryCC[[3]])

if(length(mysummaryCC) == 3) {
	numsignifCC <- as.integer(mysummaryCC[[3]])
	allResCC <- GenTable(GOdataCC, weight01=resultFisherCC, orderBy=algorithm, topNodes = numsignifCC)
	output_fileCC = paste(interestingGenesFile,algorithm,"CC.csv", sep=".")
        write.csv(allResCC, file=output_fileCC, row.names=FALSE,quote=FALSE)
	printGraph(GOdataCC, resultFisherCC, firstSigNodes = numsignifCC, fn.prefix = paste(interestingGenesFile,algorithm,"CC", sep="."), useInfo = "all", pdfSW = FALSE)
	printGraph(GOdataCC, resultFisherCC, firstSigNodes = numsignifCC, fn.prefix = paste(interestingGenesFile,algorithm,"CC", sep="."), useInfo = "all", pdfSW = TRUE)
	GO.CC<-allResCC$GO.ID
	mygenes.CC <- genesInTerm(GOdataCC,GO.CC)
	GOTab.CC<-NULL
	for (i in 1:length(GO.CC))
		{
		myterm <- GO.CC[i]
		mygenesforterm <- mygenes.CC[myterm][[1]]
		mygenesforterm <- paste(mygenesforterm, collapse=',')
		output_fileGO.CC = paste(interestingGenesFile,algorithm,"CC.GO2genes.txt", sep=".")
		GOTab.CC <-rbind(GOTab.CC,paste(myterm,mygenesforterm, collapse=','))
		}
	#write.csv(GOTab.CC,file= output_fileGO.CC, row.names=FALSE,col.names=FALSE)
	} else {
	print ("TRUE in mysummaryCC does not exist!")
	}

if(length(mysummaryBP) == 3) {
        numsignifBP <- as.integer(mysummaryBP[[3]])
	allResBP <- GenTable(GOdataBP, weight01=resultFisherBP, orderBy=algorithm, topNodes = numsignifBP)
	output_fileBP = paste(interestingGenesFile,algorithm,"BP.csv", sep=".")
	write.csv(allResBP, file=output_fileBP, row.names=FALSE,quote=FALSE)
	printGraph(GOdataBP, resultFisherBP, firstSigNodes = numsignifBP, fn.prefix = paste(interestingGenesFile,algorithm,"BP", sep="."), useInfo = "all", pdfSW = FALSE)
	printGraph(GOdataBP, resultFisherBP, firstSigNodes = numsignifBP, fn.prefix = paste(interestingGenesFile,algorithm,"BP", sep="."), useInfo = "all", pdfSW = TRUE)
	GO.BP<-allResBP$GO.ID
	mygenes.BP <- genesInTerm(GOdataBP,GO.BP)
	GOTab.BP<-NULL
		for (i in 1:length(GO.BP))
		{
		myterm <- GO.BP[i]
		mygenesforterm <- mygenes.BP[myterm][[1]]
		mygenesforterm <- paste(mygenesforterm, collapse=',')
		output_fileGO.BP = paste(interestingGenesFile,algorithm,"BP.GO2genes.txt", sep=".")
		GOTab.BP <-rbind(GOTab.BP,paste(myterm,mygenesforterm, collapse=','))
		}
	#write.table(GOTab.BP,file=output_fileGO.BP, row.names=FALSE,col.names=FALSE)
	} else {
        print ("TRUE in mysummaryBP does not exist!")
        }

if(length(mysummaryMF) == 3) {
        numsignifMF <- as.integer(mysummaryMF[[3]])
	allResMF <- GenTable(GOdataMF, weight01=resultFisherMF, orderBy=algorithm, topNodes = numsignifMF)
	output_fileMF = paste(interestingGenesFile,algorithm,"MF.csv", sep=".")
	write.csv(allResMF, file=output_fileMF, row.names=FALSE,quote=FALSE)
	printGraph(GOdataMF, resultFisherMF, firstSigNodes = numsignifMF, fn.prefix = paste(interestingGenesFile,algorithm,"MF", sep="."), useInfo = "all", pdfSW = FALSE)
	printGraph(GOdataMF, resultFisherMF, firstSigNodes = numsignifMF, fn.prefix = paste(interestingGenesFile,algorithm,"MF", sep="."), useInfo = "all", pdfSW = TRUE)
	GO.MF<-allResMF$GO.ID
	mygenes.MF <- genesInTerm(GOdataMF,GO.MF)
	GOTab.MF<-NULL
	for (i in 1:length(GO.MF))
		{
		myterm <- GO.MF[i]
		mygenesforterm <- mygenes.MF[myterm][[1]]
		mygenesforterm <- paste(mygenesforterm, collapse=',')
		output_fileGO.MF = paste(interestingGenesFile,algorithm,"MF.GO2genes.txt", sep=".")
		GOTab.MF <-rbind(GOTab.MF,paste(myterm,mygenesforterm, collapse=','))
		}
	#write.table(GOTab.MF,file= output_fileGO.MF, row.names=FALSE,col.names=FALSE)
	} else {
        print ("TRUE in mysummaryMF does not exist!")
        }
###Penalised regression and GLM for Age  significant CpGs

#!/usr/bin/env Rscript 

library(caret)
library(corrplot)
library(glmnet)
library(ggplot2)
rm(list=ls())
set.seed(1.234)

data_m<-read.csv("Ageing.modellingSites.csv",header=TRUE)
View(data_m)
dim(data_m)

model0 <- cv.glmnet(y=data_m[,4], x=as.matrix(data_m[,5:64]), alpha=1, nfolds=3, grouped=FALSE)

pdf("model0plot.pdf")
plot(model0)
dev.off()

model1 = glmnet(y=data_m[,4], x=as.matrix(data_m[,5:64]), lambda=model0$lambda.min)

weights = data.frame(coef.name = dimnames(coef(model1))[[1]], coef.value = matrix(coef(model1)))

weights1 = weights[weights$coef.value!=0,]

weights1
write.table(weights1,file="weights1Summary.Epi2realAge.txt")

a = intersect(names(data_m),weights1$coef.name) 

data_m_2 <- as.matrix(data_m[,a])

pred <- data_m_2 %*% weights1$coef.value[2:nrow(weights1)] 

data_m$pred_age <- pred + weights1$coef.value[1]

colors <- c("#00AFBB", "#E7B800")
colors <- colors[as.factor(data_m$Clone)]
par(pty="s", bty="l") 

svg("ClockPlot.svg")
plot(data_m$pred_age, data_m$Age, xlab="Epigenetic Age (days)", ylab="Chronological Age (days)",  cex=2.5, cex.axis=1.5, cex.lab=1.5, col = colors,pch=19)
legend("topleft", legend=levels(as.factor(data_m$Clone)), col=c("#00AFBB", "#E7B800"), pch = c(1, 1))
dev.off()
    
corr<-cor.test(data_m$pred_age, data_m$Age,
               method = "pearson",
               exact = NULL, conf.level = 0.95, continuity = FALSE)

corr<-cor.test(data_m$pred_age, data_m$Age,
               method = "spearman",
               exact = FALSE, conf.level = 0.95, continuity = FALSE)
corr

RMSE(data_m$pred_age, data_m$Age)

glm<-lm(data_m$pred_age~data_m$Age + data_m$Clone + data_m$Clone*data_m$Age)
summary(glm)
summary.aov(glm)
msum <- anova(glm)#calculating a basic effect size
## divide all Sums of Squares by the sum() of the Sums of Squares
msum[["Sum Sq"]]/sum(msum[["Sum Sq"]])
