# Supplementary material for: DNA methylation differs extensively between strains of the same geographical origin and changes with age in Daphnia magna
Source: Epigenetics Chromatin. 2021 Jan 6;14:4. doi: 10.1186/s13072-020-00379-z (PMC7789248; doi:10.1186/s13072-020-00379-z)
Supplement: Supplementary file 17 — Additional file 17. Longevity experiment results for the two strains under caloric restriction and normal food input to the Cox’s proportional hazards analyses, which were run separately for each strain. H = normal food individual; L = caloric restricted individual. Individuals were changed to status ‘2′ on death in line with survival R program requirements. [file 13072_2020_379_MOESM17_ESM.csv]

###Survival analysis input data C32
Rep	clone	food	date	date2	days.alive	status
1	CLONE32	H	03-Feb	20/02/2016	17	2
2	CLONE32	H	03-Feb	20/02/2016	17	2
3	CLONE32	H	03-Feb	09/05/2016	96	2
4	CLONE32	H	03-Feb	22/03/2016	48	2
5	CLONE32	H	03-Feb	08/03/2016	34	2
6	CLONE32	H	03-Feb	26/05/2016	113	2
7	CLONE32	H	03-Feb	01/04/2016	58	2
8	CLONE32	H	03-Feb	18/02/2016	15	2
9	CLONE32	H	03-Feb	27/05/2016	114	2
10	CLONE32	H	03-Feb	08/03/2016	34	2
11	CLONE32	H	03-Feb	01/03/2016	27	2
12	CLONE32	H	03-Feb	15/05/2016	102	2
13	CLONE32	H	03-Feb	01/04/2016	58	2
14	CLONE32	H	03-Feb	12/04/2016	69	2
15	CLONE32	H	03-Feb	19/04/2016	76	2
16	CLONE32	H	03-Feb	13/05/2016	100	2
17	CLONE32	H	03-Feb	17/05/2016	104	2
18	CLONE32	H	03-Feb	30/05/2016	117	2
19	CLONE32	H	03-Feb	02/06/2016	120	2
20	CLONE32	H	03-Feb	03/06/2016	121	2
21	CLONE32	H	03-Feb	16/06/2016	134	2
22	CLONE32	H	03-Feb	08/06/2016	126	2
23	CLONE32	H	03-Feb	10/06/2016	128	2
1	CLONE32	L	03-Feb	16/02/2016	13	2
2	CLONE32	L	03-Feb	16/02/2016	13	2
3	CLONE32	L	03-Feb	29/03/2016	55	2
4	CLONE32	L	03-Feb	29/04/2016	86	2
5	CLONE32	L	03-Feb	29/04/2016	86	2
6	CLONE32	L	03-Feb	03/05/2016	90	2
7	CLONE32	L	03-Feb	06/05/2016	93	2
8	CLONE32	L	03-Feb	01/05/2016	88	2
9	CLONE32	L	03-Feb	17/05/2016	104	2
10	CLONE32	L	03-Feb	17/05/2016	104	2
11	CLONE32	L	03-Feb	19/05/2016	106	2
12	CLONE32	L	03-Feb	19/05/2016	106	2
13	CLONE32	L	03-Feb	30/05/2016	117	2
14	CLONE32	L	03-Feb	02/06/2016	120	2
15	CLONE32	L	03-Feb	03/06/2016	121	2
16	CLONE32	L	03-Feb	08/06/2016	126	2
17	CLONE32	L	03-Feb	07/06/2016	125	2
18	CLONE32	L	03-Feb	16/06/2016	134	2
19	CLONE32	L	03-Feb	09/06/2016	127	2
20	CLONE32	L	03-Feb	10/06/2016	128	2
###Survival analysis input data KA53
rep	clone	food	DOB	DOD	days.alive	status
19	ka53	L	29-Oct	15/11/2016	16	2
13	ka53	H	28-Oct	18-Nov	20	2
15	ka53	H	29-Oct	28-Nov	29	2
10	ka53	H	28-Oct	09/12/2016	41	2
14	ka53	H	28-Oct	18/12/2016	50	2
22	ka53	H	01-Nov	02-Jan	61	2
7	ka53	H	28-Oct	05-Jan	67	2
23	ka53	H	01-Nov	09-Jan	68	2
4	ka53	L	26-Oct	09-Jan	73	2
24	ka53	L	01-Nov	16-Jan	75	2
4	ka53	H	26-Oct	16-Jan	80	2
17	ka53	H	29-Oct	19-Jan	80	2
2	ka53	H	26-Oct	19-Jan	83	2
9	ka53	H	28-Oct	21-Jan	83	2
6	ka53	H	26-Oct	21-Jan	85	2
20	ka53	L	29-Oct	24-Jan	85	2
11	ka53	H	28-Oct	30-Jan	92	2
5	ka53	H	26-Oct	29-Jan	93	2
24	ka53	H	01-Nov	04-Feb	93	2
19	ka53	H	29-Oct	04-Feb	95	2
23	ka53	L	01-Nov	06-Feb	95	2
12	ka53	H	28-Oct	04-Feb	96	2
6	ka53	L	26-Oct	04-Feb	98	2
15	ka53	L	29-Oct	07-Feb	98	2
16	ka53	H	29-Oct	07-Feb	98	2
1	ka53	H	26-Oct	07-Feb	101	2
18	ka53	H	29-Oct	10-Feb	101	2
17	ka53	L	29-Oct	13-Feb	104	2
20	ka53	H	29-Oct	13-Feb	104	2
9	ka53	L	28-Oct	14-Feb	106	2
5	ka53	L	26-Oct	13-Feb	107	2
10	ka53	L	28-Oct	17-Feb	109	2
13	ka53	L	28-Oct	23-Feb	115	2
18	ka53	L	29-Oct	28-Feb	119	2
8	ka53	H	27-Oct	01-Mar	124	2
21	ka53	H	31-Oct	07-Mar	127	2
11	ka53	L	28-Oct	06-Mar	128	2
16	ka53	L	29-Oct	17-Mar	138	2
3	ka53	H	26-Oct	17-Mar	141	2
14	ka53	L	28-Oct	21-Mar	143	2
2	ka53	L	26-Oct	23-Mar	147	2
21	ka53	L	31-Oct	29-Mar	149	2
22	ka53	L	01-Nov	01-Apr	150	2
7	ka53	L	28-Oct	29-Mar	151	2
1	ka53	L	26-Oct	29-Mar	153	2
8	ka53	L	27-Oct	07-Apr	160	2
3	ka53	L	26-Oct	dba	NA	2
12	ka53	L	28-Oct	dba	NA	2
