# Supplementary material for: DNA methylation differs extensively between strains of the same geographical origin and changes with age in Daphnia magna
Source: Epigenetics Chromatin. 2021 Jan 6;14:4. doi: 10.1186/s13072-020-00379-z (PMC7789248; doi:10.1186/s13072-020-00379-z)
Supplement: Supplementary file 18 — Additional file 18. Gene component coordinates bed file for the KIT1 D. magna genome assembly. Used to calculate CpG rates per kb for each category shown in Fig. 2c, d. [file 13072_2020_379_MOESM18_ESM.txt]

NW_022657481.1	164	1747	rna-XM_032943513.1	0	+	164	1747	0	6	92,72,96,240,104,334,	0,180,337,719,1052,1249,
NW_022657478.1	106	683	rna-XM_032943511.1	0	+	106	683	0	2	253,246,	0,331,
NW_022657477.1	503	3277	rna-XM_032943510.1	0	-	608	3277	0	12	349,133,157,104,93,41,137,197,186,151,126,170,	0,415,628,895,1075,1271,1408,1698,1947,2204,2416,2604,
NW_022657476.1	5	1972	rna-XM_032943509.1	0	-	5	1972	0	9	187,133,157,104,93,41,137,197,186,	0,253,466,730,910,1106,1243,1532,1781,
NW_022657474.1	264	1712	rna-XM_032943508.1	0	+	429	1712	0	5	272,135,287,170,48,	0,381,651,1049,1400,
NW_022657473.1	2415	3662	rna-XM_032943507.1	0	+	2495	3650	0	1	1247,	0,
NW_022657473.1	809	2050	rna-XM_032943506.1	0	+	906	1905	0	1	1241,	0,
NW_022657472.1	459	1028	rna-XM_032943505.1	0	-	459	856	0	3	258,111,83,	0,316,486,
NW_022657471.1	653	1013	rna-XM_032943504.1	0	-	792	1013	0	1	360,	0,
NW_022657467.1	136	1084	rna-XM_032943503.1	0	-	136	1084	0	1	948,	0,
NW_022657466.1	10	1495	rna-XM_032943501.1	0	+	83	1495	0	1	1485,	0,
NW_022657463.1	518	1356	rna-XM_032943500.1	0	+	751	1356	0	2	618,162,	0,676,
NW_022657462.1	11850	12967	rna-XM_032943498.1	0	+	11912	12788	0	1	1117,	0,
NW_022657462.1	7847	11878	rna-XM_032943497.1	0	+	7847	11878	0	2	3895,35,	0,3996,
NW_022657462.1	27	1992	rna-XM_032943499.1	0	-	27	1810	0	1	1965,	0,
NW_022657461.1	327	1248	rna-XM_032943496.1	0	-	417	1248	0	1	921,	0,
NW_022657457.1	4	929	rna-XM_032943495.1	0	-	4	865	0	3	228,449,122,	0,292,803,
NW_022657456.1	93	2966	rna-XM_032943494.1	0	-	93	2860	0	1	2873,	0,
NW_022657451.1	1722	6275	rna-XM_032943491.1	0	+	1722	6275	0	2	200,3044,	0,1509,
NW_022657441.1	187	1025	rna-XM_032943490.1	0	+	201	929	0	3	116,121,437,	0,207,401,
NW_022657433.1	484	2369	rna-XM_032943483.1	0	+	1182	1921	0	6	731,113,74,13,214,375,	0,809,982,1148,1232,1510,
NW_022657433.1	479	2375	rna-XM_032943487.1	0	+	1317	2308	0	7	268,96,113,74,13,186,89,	0,550,814,987,1153,1237,1807,
NW_022657433.1	479	2375	rna-XM_032943488.1	0	+	1317	2308	0	7	310,96,113,74,13,186,89,	0,550,814,987,1153,1237,1807,
NW_022657433.1	479	2375	rna-XM_032943486.1	0	+	1317	2308	0	7	400,96,113,74,13,186,89,	0,550,814,987,1153,1237,1807,
NW_022657433.1	479	2375	rna-XM_032943485.1	0	+	1317	2308	0	7	400,109,113,74,13,186,89,	0,537,814,987,1153,1237,1807,
NW_022657433.1	476	1901	rna-XM_032943489.1	0	+	1182	1754	0	4	739,113,74,185,	0,817,990,1240,
NW_022657433.1	492	2369	rna-XR_004401695.1	0	+	2369	2369	0	7	633,113,74,47,214,134,181,	0,801,974,1106,1224,1502,1696,
NW_022657433.1	491	2369	rna-XR_004401694.1	0	+	2369	2369	0	6	634,113,74,47,214,375,	0,802,975,1107,1225,1503,
NW_022657433.1	491	2369	rna-XR_004401696.1	0	+	2369	2369	0	5	634,113,113,214,375,	0,802,975,1225,1503,
NW_022657430.1	4068	8485	rna-XM_032943480.1	0	+	4478	8397	0	7	274,487,1399,81,673,126,918,	0,402,948,2408,2551,3307,3499,
NW_022657430.1	1770	3464	rna-XM_032943481.1	0	+	1814	3224	0	4	239,143,178,939,	0,300,507,755,
NW_022657430.1	11	1525	rna-XM_032943482.1	0	+	153	1413	0	2	316,1129,	0,385,
NW_022657426.1	1214	2092	rna-XM_032943479.1	0	-	1214	1994	0	3	428,83,220,	0,488,658,
NW_022657424.1	288	1352	rna-XM_032943478.1	0	-	821	1352	0	3	670,126,124,	0,756,940,
NW_022657411.1	43	1772	rna-XM_032943476.1	0	+	43	1757	0	6	106,63,64,69,110,153,	0,265,460,965,1276,1576,
NW_022657409.1	1112	2037	rna-XM_032943475.1	0	+	1234	1862	0	3	131,96,436,	0,290,489,
NW_022657406.1	6	1017	rna-XM_032943474.1	0	-	156	954	0	1	1011,	0,
NW_022657404.1	84	1185	rna-XM_032943473.1	0	-	159	1183	0	3	227,497,247,	0,289,854,
NW_022657402.1	10	607	rna-XM_032943472.1	0	+	10	462	0	2	255,253,	0,344,
NW_022657401.1	12019	15312	rna-XM_032943470.1	0	+	12019	15312	0	7	4,374,95,145,148,146,99,	0,883,2133,2369,2660,2974,3194,
NW_022657401.1	11110	12729	rna-XM_032943468.1	0	+	11110	11936	0	2	1129,374,	0,1245,
NW_022657401.1	8349	9119	rna-XM_032943469.1	0	-	8447	9119	0	4	161,99,87,216,	0,221,398,554,
NW_022657401.1	6983	8388	rna-XM_032943467.1	0	+	6983	8233	0	7	150,91,105,142,85,93,351,	0,222,379,543,747,895,1054,
NW_022657397.1	21	1508	rna-XM_032943466.1	0	+	245	1508	0	7	128,285,177,89,160,143,72,	0,180,545,795,955,1182,1415,
NW_022657396.1	388	1252	rna-XM_032943465.1	0	+	388	1252	0	3	359,323,36,	0,433,828,
NW_022657395.1	6	1148	rna-XM_032943463.1	0	+	144	678	0	4	9,206,132,519,	0,84,349,623,
NW_022657394.1	5885	7955	rna-XM_032943462.1	0	+	5885	7955	0	1	2070,	0,
NW_022657394.1	4741	5827	rna-XM_032943461.1	0	+	4741	5827	0	1	1086,	0,
NW_022657394.1	1383	2325	rna-XM_032943460.1	0	-	1383	2325	0	2	257,613,	0,329,
NW_022657394.1	318	1374	rna-XM_032943459.1	0	-	318	1374	0	1	1056,	0,
NW_022657388.1	1263	7928	rna-XM_032943458.1	0	-	1278	7928	0	5	200,142,187,67,133,	0,331,1402,2128,6532,
NW_022657387.1	26	1229	rna-XM_032943457.1	0	+	643	1104	0	3	675,215,197,	0,734,1006,
NW_022657386.1	19	1264	rna-XM_032943455.1	0	-	19	903	0	6	45,61,104,131,114,438,	0,113,256,427,629,807,
NW_022657383.1	229	1368	rna-XM_032943454.1	0	-	229	1302	0	3	274,134,150,	0,731,989,
NW_022657380.1	67	998	rna-XM_032943453.1	0	+	67	998	0	1	931,	0,
NW_022657377.1	6304	8477	rna-XM_032943452.1	0	-	6419	8319	0	7	338,123,241,223,111,117,278,	0,400,585,1239,1519,1691,1895,
NW_022657377.1	605	6383	rna-XM_032943451.1	0	+	800	6059	0	22	42,140,32,64,149,51,158,62,141,134,167,247,315,285,285,172,87,311,307,100,230,488,	0,101,315,409,538,750,866,1136,1554,1756,1990,2218,2538,2915,3267,3655,3908,4091,4461,4838,4998,5290,
NW_022657377.1	592	6383	rna-XM_032943449.1	0	+	800	6059	0	21	254,32,64,149,51,158,62,141,134,167,247,315,285,285,172,87,311,307,100,230,488,	0,328,422,551,763,879,1149,1567,1769,2003,2231,2551,2928,3280,3668,3921,4104,4474,4851,5011,5303,
NW_022657377.1	514	6383	rna-XM_032943450.1	0	+	800	6059	0	22	116,140,32,64,149,51,158,62,141,134,167,247,315,285,285,172,87,311,307,100,230,488,	0,192,406,500,629,841,957,1227,1645,1847,2081,2309,2629,3006,3358,3746,3999,4182,4552,4929,5089,5381,
NW_022657373.1	45	2387	rna-XM_032943448.1	0	-	803	2387	0	1	2342,	0,
NW_022657372.1	13	3214	rna-XM_032943447.1	0	+	13	3214	0	2	1149,1584,	0,1617,
NW_022657371.1	64	1676	rna-XM_032943446.1	0	+	64	1676	0	6	242,25,240,180,195,268,	0,316,459,780,1086,1344,
NW_022657370.1	10	1561	rna-XM_032943444.1	0	+	243	1355	0	6	36,227,151,155,238,421,	0,99,395,612,833,1130,
NW_022657365.1	18079	27035	rna-XM_032943441.1	0	-	23982	25311	0	2	3425,3077,	0,5879,
NW_022657365.1	18079	27035	rna-XM_032943442.1	0	-	23982	25311	0	2	3425,3069,	0,5887,
NW_022657365.1	8091	9086	rna-XM_032943443.1	0	-	8159	9086	0	3	349,175,48,	0,592,947,
NW_022657358.1	105	2896	rna-XM_032943440.1	0	-	105	2357	0	7	78,296,163,431,296,739,372,	0,157,515,744,1244,1606,2419,
NW_022657357.1	7	1773	rna-XM_032943439.1	0	-	28	1773	0	6	187,54,57,48,63,236,	0,281,676,899,1277,1530,
NW_022657355.1	564	1765	rna-XM_032943438.1	0	+	840	1765	0	4	308,193,349,41,	0,470,738,1160,
NW_022657353.1	306	2619	rna-XM_032943437.1	0	-	507	2619	0	8	269,92,70,156,408,132,174,123,	0,717,871,1022,1242,1732,1937,2190,
NW_022657350.1	510	1366	rna-XM_032943436.1	0	-	674	1366	0	1	856,	0,
NW_022657348.1	697	1120	rna-XM_032943434.1	0	-	697	1120	0	1	423,	0,
NW_022657343.1	7	976	rna-XM_032943433.1	0	-	334	931	0	4	253,150,175,192,	0,320,537,777,
NW_022657341.1	7	1344	rna-XM_032943432.1	0	-	7	1344	0	7	101,109,221,35,146,159,177,	0,161,331,616,716,943,1160,
NW_022657332.1	635	1059	rna-XM_032943431.1	0	+	635	1059	0	1	424,	0,
NW_022657326.1	362	2363	rna-XM_032943430.1	0	-	362	2363	0	1	2001,	0,
NW_022657325.1	1961	4971	rna-XM_032943427.1	0	+	4516	4971	0	8	774,111,77,127,135,249,292,141,	0,840,1016,1802,1989,2179,2507,2869,
NW_022657325.1	1961	4971	rna-XM_032943426.1	0	+	4516	4971	0	9	774,111,77,128,127,108,249,292,141,	0,840,1016,1612,1802,2016,2179,2507,2869,
NW_022657325.1	1961	4971	rna-XM_032943415.1	0	+	4516	4971	0	9	774,111,77,128,127,135,253,292,141,	0,840,1016,1612,1802,1989,2179,2507,2869,
NW_022657325.1	1961	4971	rna-XM_032943417.1	0	+	4516	4971	0	9	774,111,77,128,127,135,281,259,141,	0,840,1016,1612,1802,1989,2179,2540,2869,
NW_022657325.1	1417	4971	rna-XM_032943425.1	0	+	4516	4971	0	9	920,111,77,128,127,135,249,292,141,	0,1384,1560,2156,2346,2533,2723,3051,3413,
NW_022657325.1	1417	4971	rna-XM_032943424.1	0	+	4516	4971	0	9	941,111,77,128,127,135,249,292,141,	0,1384,1560,2156,2346,2533,2723,3051,3413,
NW_022657325.1	1417	4971	rna-XM_032943423.1	0	+	4516	4971	0	10	941,68,111,77,128,127,135,249,292,141,	0,1228,1384,1560,2156,2346,2533,2723,3051,3413,
NW_022657325.1	1417	4971	rna-XM_032943421.1	0	+	4516	4971	0	10	941,74,111,77,128,127,135,249,292,141,	0,1228,1384,1560,2156,2346,2533,2723,3051,3413,
NW_022657325.1	1417	4971	rna-XM_032943418.1	0	+	4516	4971	0	10	941,90,111,77,128,127,135,249,292,141,	0,1228,1384,1560,2156,2346,2533,2723,3051,3413,
NW_022657325.1	1417	4971	rna-XM_032943422.1	0	+	4516	4971	0	10	941,95,111,77,128,127,135,249,292,141,	0,1201,1384,1560,2156,2346,2533,2723,3051,3413,
NW_022657325.1	1417	4971	rna-XM_032943416.1	0	+	4516	4971	0	10	941,101,111,77,128,127,135,249,292,141,	0,1201,1384,1560,2156,2346,2533,2723,3051,3413,
NW_022657325.1	1417	4971	rna-XM_032943419.1	0	+	4516	4971	0	10	941,117,111,77,128,127,135,249,292,141,	0,1201,1384,1560,2156,2346,2533,2723,3051,3413,
NW_022657325.1	83	946	rna-XM_032943428.1	0	-	83	848	0	3	89,128,115,	0,159,748,
NW_022657325.1	83	966	rna-XM_032943429.1	0	-	83	321	0	3	89,96,135,	0,159,748,
NW_022657323.1	217	2847	rna-XM_032943414.1	0	+	217	1440	0	2	1223,100,	0,2530,
NW_022657317.1	6	1704	rna-XM_032943412.1	0	-	6	1673	0	8	351,285,108,12,84,117,283,81,	0,414,764,934,947,1094,1275,1617,
NW_022657313.1	336	1009	rna-XM_032943411.1	0	+	485	1009	0	3	239,202,107,	0,307,566,
NW_022657310.1	17338	17934	rna-XM_032943406.1	0	+	17376	17886	0	1	596,	0,
NW_022657310.1	8183	9659	rna-XM_032943407.1	0	+	8208	9265	0	5	103,384,483,114,101,	0,178,620,1172,1375,
NW_022657310.1	7371	8021	rna-XM_032943408.1	0	+	7392	8013	0	1	650,	0,
NW_022657309.1	7	1055	rna-XM_032943405.1	0	+	7	980	0	4	136,330,17,312,	0,385,717,736,
NW_022657306.1	1099	1561	rna-XM_032943404.1	0	-	1296	1561	0	1	462,	0,
NW_022657296.1	651	2577	rna-XM_032943402.1	0	+	1911	2516	0	4	195,1012,155,240,	0,292,1466,1686,
NW_022657294.1	16057	16867	rna-XM_032943399.1	0	-	16333	16867	0	2	568,153,	0,657,
NW_022657294.1	1615	1993	rna-XM_032943401.1	0	+	1655	1971	0	2	238,73,	0,305,
NW_022657282.1	6	1159	rna-XM_032943398.1	0	+	175	1159	0	4	15,132,664,114,	0,83,304,1039,
NW_022657281.1	24042	24658	rna-XM_032943394.1	0	-	24189	24658	0	4	153,87,30,92,	0,251,401,524,
NW_022657281.1	21221	23963	rna-XM_032943397.1	0	-	21277	23933	0	11	91,199,321,93,111,208,58,234,292,108,84,	0,245,557,908,1095,1372,1651,1820,2124,2488,2658,
NW_022657281.1	18055	19329	rna-XM_032943393.1	0	-	18073	19329	0	7	131,124,171,140,5,203,194,	0,194,375,600,742,813,1080,
NW_022657281.1	1779	2746	rna-XM_032943396.1	0	+	1808	2727	0	5	227,103,128,141,97,	0,299,468,657,870,
NW_022657280.1	119052	127561	rna-XM_032943392.1	0	+	120949	127429	0	20	185,73,207,30,111,252,162,248,66,155,878,318,136,440,179,138,154,147,112,187,	0,1873,2161,2602,2745,2923,3285,3896,4361,4551,4797,5757,6307,6544,7081,7351,7551,7769,8050,8322,
NW_022657280.1	115267	116865	rna-XM_032943388.1	0	+	115483	116613	0	6	304,177,125,136,22,526,	0,356,601,792,991,1072,
NW_022657280.1	115178	116865	rna-XM_032943389.1	0	+	115483	116613	0	7	130,193,177,125,136,22,526,	0,200,445,690,881,1080,1161,
NW_022657280.1	34889	36185	rna-XM_032943390.1	0	-	34963	35662	0	6	377,101,64,87,212,106,	0,435,606,758,908,1190,
NW_022657280.1	28092	29279	rna-XM_032943391.1	0	-	28104	29253	0	1	1187,	0,
NW_022657276.1	288	1384	rna-XM_032943387.1	0	+	288	1384	0	4	37,15,383,15,	0,302,403,1081,
NW_022657267.1	720	1351	rna-XM_032943385.1	0	-	720	1351	0	1	631,	0,
NW_022657265.1	865	2414	rna-XM_032943384.1	0	-	865	2295	0	3	229,419,632,	0,309,917,
NW_022657261.1	257	2591	rna-XM_032943383.1	0	+	941	2431	0	4	190,631,416,296,	0,401,1543,2038,
NW_022657261.1	86	2591	rna-XM_032943382.1	0	+	941	2431	0	6	361,631,37,119,416,296,	0,572,1388,1524,1714,2209,
NW_022657261.1	86	2591	rna-XM_032943381.1	0	+	941	2431	0	6	361,631,37,122,416,296,	0,572,1388,1521,1714,2209,
NW_022657259.1	13	724	rna-XM_032943380.1	0	-	13	724	0	1	711,	0,
NW_022657257.1	615	1086	rna-XM_032943379.1	0	+	615	1086	0	1	471,	0,
NW_022657249.1	1	1311	rna-XM_032943377.1	0	+	34	1264	0	1	1310,	0,
NW_022657228.1	26232	27004	rna-XM_032943375.1	0	+	26232	27004	0	3	271,168,212,	0,334,560,
NW_022657228.1	24344	25156	rna-XM_032943376.1	0	+	24344	25156	0	2	543,204,	0,608,
NW_022657228.1	14387	17089	rna-XM_032943373.1	0	-	14455	16937	0	2	1125,1519,	0,1183,
NW_022657228.1	14387	17089	rna-XM_032943374.1	0	-	14455	16937	0	3	652,404,1519,	0,721,1183,
NW_022657225.1	20	900	rna-XM_032943372.1	0	-	20	777	0	5	78,43,11,301,150,	0,148,252,350,730,
NW_022657218.1	6	621	rna-XM_032943370.1	0	-	6	594	0	1	615,	0,
NW_022657215.1	21	909	rna-XM_032943369.1	0	+	21	909	0	1	888,	0,
NW_022657213.1	78608	80836	rna-XM_032943364.1	0	-	78608	80836	0	6	368,328,63,51,90,159,	0,817,1365,1499,1844,2069,
NW_022657213.1	68249	68987	rna-XM_032943363.1	0	+	68249	68987	0	1	738,	0,
NW_022657213.1	33405	33864	rna-XM_032943362.1	0	+	33405	33864	0	1	459,	0,
NW_022657213.1	20434	22109	rna-XM_032943368.1	0	+	20543	21848	0	5	437,164,160,146,435,	0,524,791,1024,1240,
NW_022657213.1	13408	18002	rna-XM_032943361.1	0	+	13408	17465	0	5	170,71,796,314,1205,	0,274,424,3012,3389,
NW_022657213.1	11474	12884	rna-XM_032943360.1	0	-	11474	12884	0	1	1410,	0,
NW_022657213.1	8162	11471	rna-XM_032943358.1	0	-	8162	11471	0	1	3309,	0,
NW_022657211.1	583	2214	rna-XM_032943357.1	0	+	583	2161	0	5	116,155,136,82,355,	0,189,462,1127,1276,
NW_022657210.1	149	1633	rna-XM_032943356.1	0	-	149	1481	0	4	341,530,105,322,	0,403,994,1162,
NW_022657209.1	11	702	rna-XM_032943355.1	0	+	11	619	0	3	96,141,317,	0,160,374,
NW_022657208.1	1156	2567	rna-XM_032943353.1	0	-	1338	2365	0	3	571,220,253,	0,877,1158,
NW_022657208.1	708	1356	rna-XM_032943354.1	0	+	837	1326	0	3	252,141,138,	0,312,510,
NW_022657207.1	3270	3845	rna-XM_032943352.1	0	+	3277	3845	0	2	312,106,	0,469,
NW_022657207.1	696	1924	rna-XM_032943350.1	0	-	870	1471	0	3	264,548,280,	0,334,948,
NW_022657204.1	78158	79230	rna-XM_032943348.1	0	+	78261	79230	0	3	567,192,157,	0,652,915,
NW_022657204.1	77100	78104	rna-XM_032943347.1	0	+	77358	78104	0	3	126,619,125,	0,195,879,
NW_022657204.1	30553	32739	rna-XM_032943345.1	0	+	31919	32612	0	2	1415,582,	0,1604,
NW_022657204.1	30558	32287	rna-XR_004401611.1	0	+	32287	32287	0	3	1410,48,130,	0,1494,1599,
NW_022657204.1	30551	32287	rna-XR_004401612.1	0	+	32287	32287	0	3	1417,45,130,	0,1504,1606,
NW_022657204.1	30071	32225	rna-XR_004401613.1	0	+	32225	32225	0	3	126,281,68,	0,192,2086,
NW_022657204.1	10723	23312	rna-XM_032943349.1	0	-	11366	22872	0	11	2431,961,185,210,93,1041,177,213,106,95,539,	0,2575,3599,4281,4576,4924,6039,6654,6986,11878,12050,
NW_022657203.1	1013	2193	rna-XM_032943344.1	0	-	1163	2054	0	5	302,193,144,94,150,	0,367,630,859,1030,
NW_022657197.1	718	2125	rna-XM_032943343.1	0	+	1506	2125	0	2	1215,125,	0,1282,
NW_022657195.1	8913	10696	rna-XM_032943340.1	0	+	8973	10526	0	4	62,482,125,911,	0,129,676,872,
NW_022657195.1	7691	8044	rna-XM_032943341.1	0	+	7691	7915	0	1	353,	0,
NW_022657195.1	9	3677	rna-XM_032943339.1	0	+	9	3677	0	7	281,116,701,506,125,243,138,	0,349,527,1303,1875,2065,3530,
NW_022657192.1	843	1521	rna-XM_032943338.1	0	-	1003	1406	0	2	475,145,	0,533,
NW_022657189.1	286	1388	rna-XM_032943337.1	0	-	286	1320	0	3	113,547,149,	0,341,953,
NW_022657187.1	17	1010	rna-XM_032943336.1	0	+	166	1010	0	4	272,177,213,126,	0,333,575,867,
NW_022657185.1	67	1370	rna-XM_032943334.1	0	-	67	1269	0	4	116,116,509,343,	0,189,377,960,
NW_022657184.1	1322	2504	rna-XM_032943333.1	0	-	1547	2183	0	3	645,49,341,	0,729,841,
NW_022657182.1	120	2250	rna-XM_032943330.1	0	+	528	1588	0	3	300,792,865,	0,388,1265,
NW_022657182.1	58	2250	rna-XM_032943332.1	0	+	528	1588	0	4	112,168,792,865,	0,194,450,1327,
NW_022657182.1	1	2250	rna-XM_032943331.1	0	+	528	1588	0	5	106,220,792,217,546,	0,199,507,1384,1703,
NW_022657182.1	1	2250	rna-XM_032943329.1	0	+	528	1588	0	4	106,220,792,865,	0,199,507,1384,
NW_022657182.1	1	2250	rna-XR_004401593.1	0	+	2250	2250	0	5	106,220,792,258,546,	0,199,507,1384,1703,
NW_022657180.1	1523	2770	rna-XM_032943328.1	0	-	1643	2454	0	2	834,343,	0,904,
NW_022657180.1	18	1253	rna-XM_032943327.1	0	+	18	1040	0	3	63,442,599,	0,131,636,
NW_022657174.1	492	1461	rna-XM_032943325.1	0	+	950	1461	0	4	500,90,125,72,	0,557,711,897,
NW_022657173.1	876	2402	rna-XM_032943324.1	0	+	1019	2402	0	5	301,268,202,244,175,	0,373,743,1003,1351,
NW_022657171.1	214	733	rna-XM_032943323.1	0	+	361	733	0	2	273,155,	0,364,
NW_022657170.1	32	619	rna-XM_032943322.1	0	+	32	619	0	1	587,	0,
NW_022657167.1	7	1343	rna-XM_032943320.1	0	-	7	558	0	5	72,129,190,47,528,	0,170,367,670,808,
NW_022657167.1	7	1343	rna-XM_032943318.1	0	-	7	558	0	6	72,129,190,47,211,261,	0,170,367,670,808,1075,
NW_022657167.1	7	1409	rna-XM_032943319.1	0	-	7	558	0	7	72,129,190,47,211,156,122,	0,170,367,670,808,1075,1280,
NW_022657167.1	7	1414	rna-XM_032943321.1	0	-	7	558	0	7	72,129,190,47,211,141,127,	0,170,367,670,808,1075,1280,
NW_022657163.1	7	1639	rna-XM_032943317.1	0	+	7	1319	0	6	73,257,95,175,233,441,	0,139,467,639,880,1191,
NW_022657155.1	4	987	rna-XM_032943315.1	0	-	4	890	0	5	36,52,66,160,369,	0,115,240,382,614,
NW_022657153.1	7	4147	rna-XM_032943314.1	0	+	43	4015	0	14	156,478,154,197,158,149,242,197,187,237,245,216,129,558,	0,234,775,996,1251,1472,1682,1988,2238,2483,2784,3097,3389,3582,
NW_022657147.1	637	2377	rna-XM_032943313.1	0	-	1167	1809	0	3	716,143,740,	0,783,1000,
NW_022657145.1	315	1771	rna-XM_032943311.1	0	-	470	1771	0	6	168,268,156,192,120,251,	0,230,550,764,1020,1205,
NW_022657143.1	840	2039	rna-XM_032943310.1	0	-	1100	2000	0	3	368,480,213,	0,437,986,
NW_022657139.1	1048	2020	rna-XM_032943309.1	0	-	1405	1892	0	3	377,178,296,	0,436,676,
NW_022657138.1	7	1207	rna-XM_032943308.1	0	+	7	377	0	4	12,50,43,905,	0,79,193,295,
NW_022657137.1	26	1001	rna-XM_032943307.1	0	+	26	1001	0	1	975,	0,
NW_022657133.1	346	1105	rna-XM_032943306.1	0	-	346	1105	0	1	759,	0,
NW_022657131.1	2453	2988	rna-XM_032943305.1	0	-	2476	2987	0	3	81,60,243,	0,148,292,
NW_022657128.1	655	2484	rna-XM_032943303.1	0	-	819	2287	0	6	77,108,186,180,201,254,	0,161,350,620,1298,1575,
NW_022657128.1	639	2490	rna-XM_032943298.1	0	-	654	2287	0	6	120,99,186,180,201,260,	0,186,366,636,1314,1591,
NW_022657128.1	170	2486	rna-XM_032943302.1	0	-	431	2287	0	6	282,99,186,180,201,256,	0,655,835,1105,1783,2060,
NW_022657128.1	168	2487	rna-XM_032943301.1	0	-	442	2287	0	7	284,32,99,186,180,201,257,	0,532,657,837,1107,1785,2062,
NW_022657128.1	167	2488	rna-XM_032943300.1	0	-	442	2287	0	7	285,59,99,186,180,201,258,	0,533,658,838,1108,1786,2063,
NW_022657128.1	161	2489	rna-XM_032943299.1	0	-	654	2287	0	6	571,99,186,180,201,259,	0,664,844,1114,1792,2069,
NW_022657127.1	7875	8897	rna-XM_032943296.1	0	-	7924	8897	0	4	465,136,164,13,	0,550,756,1009,
NW_022657124.1	7	2270	rna-XM_032943295.1	0	+	9	2196	0	1	2263,	0,
NW_022657123.1	49609	52103	rna-XM_032943293.1	0	+	50265	51429	0	2	268,2145,	0,349,
NW_022657123.1	34671	45061	rna-XM_032943294.1	0	-	35823	36720	0	3	2065,281,144,	0,2147,10246,
NW_022657123.1	23517	24589	rna-XM_032943292.1	0	-	23626	24232	0	4	232,183,257,158,	0,344,589,914,
NW_022657120.1	175	1027	rna-XM_032943291.1	0	-	175	1027	0	1	852,	0,
NW_022657119.1	17	1228	rna-XM_032943290.1	0	+	136	1228	0	1	1211,	0,
NW_022657116.1	5143	6254	rna-XM_032943289.1	0	-	5276	5933	0	3	510,102,174,	0,732,937,
NW_022657114.1	9	1261	rna-XM_032943287.1	0	+	9	1261	0	3	54,201,863,	0,116,389,
NW_022657112.1	8308	18629	rna-XM_032943285.1	0	+	8646	18524	0	11	136,189,2043,1713,150,188,87,87,93,96,192,	0,246,513,7037,8886,9172,9438,9608,9768,9937,10129,
NW_022657112.1	1156	8211	rna-XM_032943286.1	0	-	3413	7471	0	5	1474,4166,94,297,268,	0,1942,6227,6384,6787,
NW_022657108.1	699	1464	rna-XM_032943284.1	0	+	800	1283	0	3	167,114,355,	0,224,410,
NW_022657105.1	121	2380	rna-XM_032943283.1	0	+	121	2201	0	4	182,772,406,649,	0,254,1121,1610,
NW_022657104.1	3828	4370	rna-XM_032943281.1	0	-	4083	4370	0	1	542,	0,
NW_022657104.1	3467	3830	rna-XM_032943282.1	0	+	3467	3681	0	2	70,199,	0,164,
NW_022657104.1	1043	1675	rna-XM_032943280.1	0	+	1128	1554	0	3	103,205,159,	0,204,473,
NW_022657103.1	507	2738	rna-XM_032943279.1	0	+	630	2501	0	4	164,748,415,668,	0,226,1065,1563,
NW_022657103.1	21	2738	rna-XM_032943278.1	0	+	77	2501	0	7	183,65,239,412,303,415,668,	0,291,392,712,1157,1551,2049,
NW_022657103.1	19	2738	rna-XM_032943277.1	0	+	77	2501	0	6	185,65,239,748,415,668,	0,293,394,714,1553,2051,
NW_022657102.1	807	1632	rna-XM_032943276.1	0	+	879	1632	0	4	84,232,165,159,	0,151,447,666,
NW_022657101.1	1743	3201	rna-XM_032943275.1	0	+	2295	3201	0	8	134,291,72,84,84,54,177,132,	0,194,550,677,823,968,1091,1326,
NW_022657094.1	30129	31326	rna-XM_032943274.1	0	-	30129	31326	0	1	1197,	0,
NW_022657086.1	1095	4734	rna-XM_032943272.1	0	+	1095	4734	0	1	3639,	0,
NW_022657078.1	1044	2689	rna-XM_032943270.1	0	-	2162	2658	0	2	1519,56,	0,1589,
NW_022657078.1	7	866	rna-XM_032943271.1	0	+	313	733	0	5	30,79,132,162,154,	0,98,252,461,705,
NW_022657072.1	13	1135	rna-XM_032943269.1	0	+	13	1135	0	4	187,133,339,260,	0,264,464,862,
NW_022657071.1	688	1166	rna-XM_032943268.1	0	+	688	1166	0	2	58,324,	0,154,
NW_022657065.1	88001	92108	rna-XM_032943267.1	0	-	88001	92108	0	4	726,729,1763,415,	0,1110,1884,3692,
NW_022657065.1	63108	65759	rna-XM_032943261.1	0	-	63697	64835	0	6	422,174,275,90,141,1246,	0,484,715,1054,1197,1405,
NW_022657065.1	63108	65760	rna-XM_032943262.1	0	-	63697	64835	0	5	658,275,90,141,1247,	0,715,1054,1197,1405,
NW_022657065.1	63108	65760	rna-XM_032943264.1	0	-	63683	64835	0	5	641,275,90,141,1247,	0,715,1054,1197,1405,
NW_022657065.1	63108	65760	rna-XM_032943263.1	0	-	63683	64835	0	6	422,157,275,90,141,1247,	0,484,715,1054,1197,1405,
NW_022657065.1	63108	65765	rna-XM_032943265.1	0	-	63697	64835	0	6	422,174,275,90,105,1252,	0,484,715,1054,1197,1405,
NW_022657065.1	52964	55510	rna-XM_032943266.1	0	+	53696	55069	0	3	798,943,659,	0,874,1887,
NW_022657064.1	373	1658	rna-XM_032943259.1	0	-	522	1658	0	3	310,532,256,	0,401,1029,
NW_022657056.1	9	1082	rna-XM_032943258.1	0	-	594	1082	0	2	771,159,	0,914,
NW_022657055.1	4	2782	rna-XM_032943257.1	0	-	81	1828	0	8	182,142,193,131,479,171,206,814,	0,235,439,696,918,1462,1698,1964,
NW_022657054.1	8505	11446	rna-XM_032943256.1	0	-	8505	10940	0	9	149,569,200,245,123,450,168,364,110,	0,223,858,1118,1429,1626,2141,2389,2831,
NW_022657054.1	4688	6523	rna-XM_032943253.1	0	+	5097	6123	0	7	219,178,200,44,78,60,642,	0,282,544,814,925,1069,1193,
NW_022657054.1	4688	6523	rna-XM_032943252.1	0	+	5097	6123	0	7	219,178,200,47,78,60,642,	0,282,544,811,925,1069,1193,
NW_022657054.1	378	1935	rna-XM_032943254.1	0	+	618	1935	0	3	124,83,1203,	0,211,354,
NW_022657053.1	15	1220	rna-XM_032943251.1	0	+	15	1220	0	1	1205,	0,
NW_022657046.1	37	1439	rna-XM_032943250.1	0	-	37	1390	0	7	66,202,155,187,75,84,169,	0,145,418,635,916,1061,1233,
NW_022657037.1	8288	9829	rna-XM_032943248.1	0	+	8288	9581	0	9	64,107,74,26,87,37,177,77,296,	0,173,385,524,621,760,862,1109,1245,
NW_022657037.1	313	7514	rna-XM_032943247.1	0	+	313	6366	0	6	188,205,167,1735,2080,906,	0,1648,2005,2317,4173,6295,
NW_022657035.1	45610	47104	rna-XM_032943245.1	0	+	45716	47001	0	3	212,453,696,	0,277,798,
NW_022657035.1	42318	44952	rna-XM_032943243.1	0	+	43263	44692	0	4	1054,180,219,946,	0,1138,1406,1688,
NW_022657035.1	42318	49946	rna-XM_032943244.1	0	+	43263	49716	0	5	1054,124,56,219,916,	0,1138,6286,6430,6712,
NW_022657035.1	40761	42319	rna-XM_032943242.1	0	-	40833	42267	0	2	88,1410,	0,148,
NW_022657035.1	34435	36026	rna-XM_032943246.1	0	-	34665	36026	0	8	313,99,27,97,159,234,144,57,	0,365,525,620,776,1026,1331,1534,
NW_022657035.1	21089	25632	rna-XM_032943240.1	0	+	21089	25632	0	4	68,1958,464,30,	0,179,3339,4513,
NW_022657027.1	80	1326	rna-XM_032943239.1	0	-	80	1004	0	3	211,648,261,	0,282,985,
NW_022657024.1	602	1460	rna-XM_032943238.1	0	-	766	1460	0	4	206,241,168,32,	0,269,586,826,
NW_022657020.1	349	1538	rna-XM_032943237.1	0	+	630	1113	0	2	402,700,	0,489,
NW_022657019.1	75	1197	rna-XM_032943236.1	0	+	75	1197	0	1	1122,	0,
NW_022657015.1	3	1036	rna-XM_032943235.1	0	-	3	1036	0	1	1033,	0,
NW_022657014.1	807	1371	rna-XM_032943233.1	0	+	807	1371	0	3	121,204,111,	0,177,453,
NW_022657013.1	10256	12196	rna-XM_032943231.1	0	+	10285	12196	0	4	266,412,97,966,	0,328,812,974,
NW_022657013.1	2906	7130	rna-XM_032943230.1	0	+	2906	7130	0	1	4224,	0,
NW_022657013.1	1031	2129	rna-XM_032943232.1	0	+	1031	2129	0	1	1098,	0,
NW_022657007.1	94	1113	rna-XM_032943229.1	0	+	405	1053	0	5	156,80,108,292,101,	0,234,376,556,918,
NW_022657006.1	4	1027	rna-XM_032943227.1	0	+	4	826	0	4	104,171,224,305,	0,175,432,718,
NW_022657005.1	69	1294	rna-XM_032943226.1	0	-	167	1214	0	1	1225,	0,
NW_022657001.1	6	1156	rna-XM_032943225.1	0	+	31	1156	0	1	1150,	0,
NW_022657000.1	7	982	rna-XM_032943224.1	0	+	11	982	0	4	478,192,48,62,	0,543,802,913,
NW_022656999.1	1188	1908	rna-XM_032943223.1	0	-	1188	1908	0	2	215,265,	0,455,
NW_022656998.1	691	2508	rna-XM_032943222.1	0	-	775	2508	0	4	140,176,128,1053,	0,314,561,764,
NW_022656998.1	16	2508	rna-XM_032943221.1	0	-	236	2508	0	6	271,168,197,176,128,1053,	0,331,562,989,1236,1439,
NW_022656997.1	565	1832	rna-XM_032943220.1	0	-	694	1832	0	4	399,225,81,358,	0,469,754,909,
NW_022656996.1	4	2187	rna-XM_032943219.1	0	-	4	974	0	5	108,109,165,226,1301,	0,165,343,572,882,
NW_022656995.1	5437	6368	rna-XM_032943216.1	0	-	5644	6368	0	3	453,241,102,	0,525,829,
NW_022656995.1	851	4739	rna-XM_032943215.1	0	+	1298	4424	0	7	142,295,423,184,179,137,732,	0,222,597,1107,2698,2953,3156,
NW_022656993.1	157554	169055	rna-XM_032943209.1	0	+	157804	168855	0	21	343,92,214,216,183,297,201,182,154,135,204,628,104,72,105,116,228,295,184,161,1163,	0,688,1594,2339,2829,3179,3580,4131,4510,4829,5090,5375,6151,6482,6757,6951,7140,7471,8056,10106,10338,
NW_022656993.1	152079	169055	rna-XM_032943211.1	0	+	152197	168855	0	20	217,92,214,216,183,297,201,182,154,135,204,628,104,105,116,228,295,184,161,1163,	0,6163,7069,7814,8304,8654,9055,9606,9985,10304,10565,10850,11626,12232,12426,12615,12946,13531,15581,15813,
NW_022656993.1	152079	169055	rna-XM_032943208.1	0	+	152197	168855	0	21	217,92,214,216,183,297,201,182,154,135,204,628,104,72,105,116,228,295,184,161,1163,	0,6163,7069,7814,8304,8654,9055,9606,9985,10304,10565,10850,11626,11957,12232,12426,12615,12946,13531,15581,15813,
NW_022656993.1	147921	169055	rna-XM_032943210.1	0	+	148367	168855	0	22	232,137,92,214,216,183,297,201,182,154,135,204,628,104,72,105,116,228,295,184,161,1163,	0,396,10321,11227,11972,12462,12812,13213,13764,14143,14462,14723,15008,15784,16115,16390,16584,16773,17104,17689,19739,19971,
NW_022656993.1	114054	116440	rna-XM_032943194.1	0	+	114619	115900	0	4	214,197,125,1635,	0,295,554,751,
NW_022656993.1	101415	138320	rna-XM_032943173.1	0	-	101928	137611	0	13	903,183,400,277,303,160,131,145,203,111,212,136,800,	0,995,1180,1643,2037,6348,6942,7207,11416,15221,15430,20335,36105,
NW_022656993.1	94661	97861	rna-XM_032943192.1	0	+	95656	97647	0	14	140,113,86,148,157,107,88,159,163,230,135,149,218,234,	0,376,575,741,949,1168,1356,1514,1740,1965,2263,2474,2682,2966,
NW_022656993.1	94661	97861	rna-XM_032943193.1	0	+	95656	97647	0	13	140,113,90,217,107,88,159,163,230,135,149,218,234,	0,376,571,889,1168,1356,1514,1740,1965,2263,2474,2682,2966,
NW_022656993.1	94661	97861	rna-XM_032943191.1	0	+	95656	97647	0	14	140,113,90,148,157,107,88,159,163,230,135,149,218,234,	0,376,571,741,949,1168,1356,1514,1740,1965,2263,2474,2682,2966,
NW_022656993.1	91265	93797	rna-XM_032943188.1	0	-	91421	93427	0	8	1058,136,138,87,132,80,130,226,	0,1117,1315,1524,1678,1881,2086,2306,
NW_022656993.1	87664	91159	rna-XM_032943175.1	0	+	87664	91079	0	15	84,279,153,107,177,79,136,284,173,142,144,246,132,159,227,	0,155,491,705,958,1197,1337,1544,1887,2131,2342,2547,2857,3054,3268,
NW_022656993.1	87286	91159	rna-XM_032943174.1	0	+	87345	91079	0	16	141,77,279,153,107,177,79,136,284,173,142,144,246,132,159,227,	0,385,533,869,1083,1336,1575,1715,1922,2265,2509,2720,2925,3235,3432,3646,
NW_022656993.1	86311	91159	rna-XM_032943176.1	0	+	86462	91079	0	16	155,77,279,153,107,177,79,136,284,173,142,144,246,132,159,227,	0,1360,1508,1844,2058,2311,2550,2690,2897,3240,3484,3695,3900,4210,4407,4621,
NW_022656993.1	84391	86100	rna-XM_032943197.1	0	-	84738	86050	0	7	417,175,142,54,127,182,200,	0,475,711,952,1076,1265,1509,
NW_022656993.1	84391	86100	rna-XM_032943198.1	0	-	84738	86050	0	7	417,175,142,36,127,182,200,	0,475,711,952,1076,1265,1509,
NW_022656993.1	82210	84691	rna-XM_032943185.1	0	+	82336	84566	0	5	999,434,424,58,235,	0,1068,1637,2120,2246,
NW_022656993.1	79769	84691	rna-XM_032943187.1	0	+	82336	84566	0	8	142,61,952,196,175,424,58,235,	0,2321,2488,3509,3768,4078,4561,4687,
NW_022656993.1	79769	84691	rna-XM_032943186.1	0	+	82336	84566	0	7	142,61,952,434,421,58,235,	0,2321,2488,3509,4078,4561,4687,
NW_022656993.1	79769	84691	rna-XM_032943184.1	0	+	82336	84566	0	7	142,61,952,434,424,58,235,	0,2321,2488,3509,4078,4561,4687,
NW_022656993.1	79508	81604	rna-XM_032943189.1	0	-	79689	81487	0	7	348,161,155,142,102,148,637,	0,417,646,868,1071,1248,1459,
NW_022656993.1	78493	79362	rna-XM_032943203.1	0	+	78560	79030	0	3	82,180,473,	0,139,396,
NW_022656993.1	78433	79362	rna-XM_032943204.1	0	+	78560	79030	0	3	142,156,473,	0,223,456,
NW_022656993.1	78422	79362	rna-XM_032943202.1	0	+	78560	79030	0	3	153,183,473,	0,207,467,
NW_022656993.1	69579	75765	rna-XM_032943183.1	0	+	69942	75308	0	5	780,235,365,135,1477,	0,1157,3981,4431,4709,
NW_022656993.1	63078	75765	rna-XM_032943182.1	0	+	63379	75308	0	9	415,72,96,59,109,235,365,135,1462,	0,4017,4181,4416,5097,7658,10482,10932,11225,
NW_022656993.1	63077	75765	rna-XM_032943178.1	0	+	63379	75308	0	9	416,72,96,59,109,235,365,135,1477,	0,4018,4182,4417,5683,7659,10483,10933,11211,
NW_022656993.1	63076	75765	rna-XM_032943181.1	0	+	63379	75308	0	9	417,72,96,56,109,235,365,135,1477,	0,4019,4183,4421,5684,7660,10484,10934,11212,
NW_022656993.1	63076	75765	rna-XM_032943177.1	0	+	63379	75308	0	9	417,72,96,59,109,235,365,135,1477,	0,4019,4183,4418,5099,7660,10484,10934,11212,
NW_022656993.1	63075	75765	rna-XM_032943179.1	0	+	63379	75308	0	9	418,72,96,56,109,235,365,135,1477,	0,4020,4184,4422,5100,7661,10485,10935,11213,
NW_022656993.1	61432	62517	rna-XM_032943200.1	0	-	61487	62250	0	3	420,85,444,	0,493,641,
NW_022656993.1	61432	62553	rna-XM_032943201.1	0	-	61487	62250	0	4	420,85,221,112,	0,493,641,1009,
NW_022656993.1	60558	61321	rna-XM_032943205.1	0	-	60671	61111	0	3	214,168,241,	0,272,522,
NW_022656993.1	60558	61321	rna-XM_032943206.1	0	-	60671	61111	0	3	184,168,241,	0,272,522,
NW_022656993.1	56599	60556	rna-XM_032943195.1	0	+	56599	60301	0	10	135,71,162,82,74,195,129,78,93,394,	0,209,693,1043,2313,2461,2714,3026,3305,3563,
NW_022656993.1	56599	60556	rna-XM_032943196.1	0	+	56599	60301	0	10	135,71,108,82,74,195,129,78,93,394,	0,209,528,1043,2313,2461,2714,3026,3305,3563,
NW_022656993.1	4827	43769	rna-XM_032943213.1	0	-	5555	37700	0	16	1031,137,789,297,160,131,148,94,58,210,111,221,133,39,925,345,	0,1829,2069,3916,7053,7937,10371,11493,11721,23234,24205,25603,27302,29255,32503,38597,
NW_022656993.1	4827	43769	rna-XM_032943214.1	0	-	5555	37700	0	15	1031,137,789,297,160,131,148,94,58,210,111,221,133,925,345,	0,1829,2069,3916,7053,7937,10371,11493,11721,23234,24205,25603,27302,32503,38597,
NW_022656991.1	9	1032	rna-XM_032943172.1	0	+	75	1032	0	1	1023,	0,
NW_022656989.1	1690	3453	rna-XM_032943169.1	0	-	1730	3190	0	6	239,122,207,141,233,495,	0,306,493,768,975,1268,
NW_022656989.1	1687	3453	rna-XM_032943167.1	0	-	1730	3190	0	5	242,122,207,141,788,	0,309,496,771,978,
NW_022656989.1	1686	3453	rna-XM_032943168.1	0	-	1730	3190	0	6	243,122,68,82,141,788,	0,310,497,622,772,979,
NW_022656989.1	6	1467	rna-XM_032943171.1	0	+	165	1467	0	6	33,155,202,98,161,463,	0,124,341,610,778,998,
NW_022656986.1	733	6214	rna-XM_032943166.1	0	-	733	6214	0	1	5481,	0,
NW_022656985.1	573	1308	rna-XM_032943165.1	0	+	573	1308	0	2	199,467,	0,268,
NW_022656984.1	696	1591	rna-XM_032943164.1	0	+	696	1591	0	4	153,160,119,183,	0,326,542,712,
NW_022656980.1	6	1022	rna-XM_032943163.1	0	+	131	1022	0	3	405,405,70,	0,472,946,
NW_022656979.1	79	1348	rna-XM_032943162.1	0	+	79	1348	0	1	1269,	0,
NW_022656978.1	8462	10119	rna-XM_032943161.1	0	-	8782	10119	0	6	485,234,195,176,148,51,	0,547,871,1124,1375,1606,
NW_022656978.1	6115	8757	rna-XM_032943157.1	0	+	6129	8462	0	12	198,110,91,195,67,127,118,104,69,169,180,468,	0,267,442,606,878,1005,1201,1382,1554,1685,1919,2174,
NW_022656978.1	3324	4964	rna-XM_032943160.1	0	+	3353	4622	0	5	282,176,195,240,489,	0,350,592,847,1151,
NW_022656978.1	3324	4964	rna-XM_032943159.1	0	+	3353	4622	0	4	282,176,495,489,	0,350,592,1151,
NW_022656978.1	1507	3130	rna-XM_032943158.1	0	-	1587	3010	0	3	303,205,967,	0,388,656,
NW_022656976.1	3	1908	rna-XM_032943156.1	0	-	3	1652	0	5	282,476,538,105,310,	0,345,887,1427,1595,
NW_022656975.1	545	2868	rna-XM_032943152.1	0	-	637	2868	0	7	213,221,1016,184,129,93,90,	0,276,554,1631,1870,2075,2233,
NW_022656975.1	545	2868	rna-XM_032943154.1	0	-	637	2868	0	7	210,221,1016,184,129,93,90,	0,276,554,1631,1870,2075,2233,
NW_022656975.1	545	2868	rna-XM_032943155.1	0	-	637	2868	0	7	213,218,1016,184,129,93,90,	0,276,554,1631,1870,2075,2233,
NW_022656975.1	75	2868	rna-XR_004401510.1	0	-	2868	2868	0	9	75,282,124,221,1016,184,129,93,90,	0,149,559,746,1024,2101,2340,2545,2703,
NW_022656975.1	75	2868	rna-XR_004401511.1	0	-	2868	2868	0	9	75,282,121,221,1016,184,129,93,90,	0,149,559,746,1024,2101,2340,2545,2703,
NW_022656974.1	10	907	rna-XM_032943151.1	0	-	10	818	0	2	374,449,	0,448,
NW_022656972.1	368	2145	rna-XM_032943150.1	0	+	368	2078	0	7	321,153,31,266,159,183,229,	0,403,619,721,1076,1303,1548,
NW_022656969.1	185	458	rna-XM_032943149.1	0	-	185	458	0	1	273,	0,
NW_022656968.1	15	1200	rna-XM_032943148.1	0	+	15	1076	0	5	61,48,69,63,541,	0,160,294,517,644,
NW_022656966.1	2122	2917	rna-XM_032943147.1	0	+	2406	2917	0	3	402,108,128,	0,476,667,
NW_022656965.1	1836	2613	rna-XM_032943142.1	0	-	1836	2613	0	4	65,144,190,171,	0,136,352,606,
NW_022656965.1	716	1902	rna-XM_032943143.1	0	+	855	1793	0	5	281,186,66,178,227,	0,350,594,727,959,
NW_022656965.1	716	2191	rna-XM_032943145.1	0	+	855	1959	0	6	281,186,66,178,106,235,	0,350,594,727,959,1240,
NW_022656965.1	716	2191	rna-XM_032943144.1	0	+	855	1905	0	6	281,186,66,178,106,292,	0,350,594,727,959,1183,
NW_022656965.1	716	2191	rna-XM_032943146.1	0	+	855	2053	0	5	281,186,66,181,139,	0,350,594,727,1336,
NW_022656963.1	334	1021	rna-XM_032943137.1	0	-	334	423	0	4	139,80,97,197,	0,205,339,490,
NW_022656963.1	334	1021	rna-XM_032943141.1	0	-	334	423	0	4	139,77,97,197,	0,205,339,490,
NW_022656963.1	334	1152	rna-XM_032943138.1	0	-	334	423	0	5	139,80,97,97,162,	0,205,339,490,656,
NW_022656963.1	334	1158	rna-XM_032943135.1	0	-	334	423	0	4	139,80,97,131,	0,205,339,693,
NW_022656963.1	334	1158	rna-XM_032943139.1	0	-	334	423	0	4	139,77,97,131,	0,205,339,693,
NW_022656963.1	334	1159	rna-XM_032943136.1	0	-	334	423	0	4	139,80,94,132,	0,205,339,693,
NW_022656963.1	334	1159	rna-XM_032943140.1	0	-	334	423	0	4	139,77,94,132,	0,205,339,693,
NW_022656961.1	465	1675	rna-XM_032943134.1	0	-	530	1675	0	4	612,110,98,202,	0,669,839,1008,
NW_022656961.1	10	480	rna-XM_032943133.1	0	+	10	458	0	1	470,	0,
NW_022656959.1	3	1444	rna-XM_032943132.1	0	-	3	1379	0	5	519,272,97,58,113,	0,675,1016,1191,1328,
NW_022656956.1	78	1962	rna-XM_032943131.1	0	+	78	1962	0	1	1884,	0,
NW_022656955.1	91	1835	rna-XM_032943130.1	0	-	234	1835	0	3	800,594,84,	0,1007,1660,
NW_022656946.1	11	1101	rna-XM_032943129.1	0	+	11	1101	0	3	187,221,132,	0,395,958,
NW_022656945.1	333	1744	rna-XM_032943128.1	0	-	1219	1744	0	3	989,164,115,	0,1060,1296,
NW_022656942.1	93	1130	rna-XM_032943127.1	0	+	537	1130	0	3	127,158,621,	0,189,416,
NW_022656939.1	7	738	rna-XM_032943126.1	0	-	7	738	0	1	731,	0,
NW_022656935.1	6	2095	rna-XM_032943125.1	0	+	6	2095	0	8	244,161,109,200,153,31,176,177,	0,367,865,1053,1320,1538,1661,1912,
NW_022656931.1	10	1038	rna-XM_032943124.1	0	-	91	1038	0	2	829,140,	0,888,
NW_022656929.1	10	1167	rna-XM_032943123.1	0	+	15	1167	0	1	1157,	0,
NW_022656927.1	48	1504	rna-XM_032943122.1	0	+	48	1219	0	5	314,124,161,137,427,	0,383,581,820,1029,
NW_022656926.1	6	1272	rna-XM_032943121.1	0	-	6	1035	0	3	264,678,147,	0,361,1119,
NW_022656924.1	3	1231	rna-XM_032943119.1	0	+	3	1231	0	3	703,69,213,	0,914,1015,
NW_022656921.1	2533	6113	rna-XM_032943118.1	0	-	4142	6113	0	1	3580,	0,
NW_022656918.1	92	1058	rna-XM_032943117.1	0	+	142	1058	0	4	240,208,155,162,	0,308,580,804,
NW_022656917.1	1513	3561	rna-XM_032943116.1	0	+	1527	3288	0	9	127,108,72,79,98,76,156,139,554,	0,194,429,589,733,917,1075,1293,1494,
NW_022656912.1	7	1401	rna-XM_032943115.1	0	+	228	1401	0	1	1394,	0,
NW_022656911.1	634	2552	rna-XM_032943114.1	0	-	1073	2498	0	5	765,173,164,99,78,	0,836,1095,1675,1840,
NW_022656910.1	502	1418	rna-XM_032943113.1	0	+	638	1396	0	5	6,81,87,157,354,	0,67,204,348,562,
NW_022656907.1	6	2075	rna-XM_032943112.1	0	-	6	2075	0	1	2069,	0,
NW_022656904.1	203	1212	rna-XM_032943111.1	0	-	248	1212	0	1	1009,	0,
NW_022656903.1	2516	3726	rna-XM_032943109.1	0	-	2535	3726	0	1	1210,	0,
NW_022656903.1	1367	2483	rna-XM_032943110.1	0	-	1483	2461	0	2	134,751,	0,365,
NW_022656902.1	6	2272	rna-XM_032943108.1	0	-	647	1520	0	10	170,225,131,92,172,112,257,99,247,151,	0,249,535,743,900,1136,1306,1635,1797,2115,
NW_022656901.1	11	1678	rna-XM_032943107.1	0	-	11	645	0	2	133,1230,	0,437,
NW_022656899.1	693	3444	rna-XM_032943106.1	0	+	764	3444	0	3	329,558,1731,	0,400,1020,
NW_022656898.1	1296	2011	rna-XM_032943104.1	0	-	1388	2011	0	3	388,175,28,	0,453,687,
NW_022656898.1	12	839	rna-XM_032943103.1	0	-	12	509	0	4	122,88,151,266,	0,192,348,561,
NW_022656897.1	204	1242	rna-XM_032943102.1	0	-	454	1242	0	6	304,128,80,113,132,28,	0,365,551,632,812,1010,
NW_022656896.1	12	5466	rna-XM_032943101.1	0	+	1199	5466	0	3	1189,791,1616,	0,2967,3838,
NW_022656890.1	217	3160	rna-XM_032943100.1	0	+	329	3160	0	6	346,117,820,116,171,1049,	0,410,597,1486,1656,1894,
NW_022656887.1	13400	17120	rna-XM_032943096.1	0	-	13598	15094	0	12	540,98,169,194,163,266,99,96,75,788,307,124,	0,604,776,999,1254,1475,1886,2040,2203,2351,3210,3596,
NW_022656887.1	7723	8398	rna-XM_032943098.1	0	+	7794	8398	0	3	167,133,173,	0,238,502,
NW_022656887.1	2249	2925	rna-XM_032943097.1	0	+	2249	2925	0	2	334,269,	0,407,
NW_022656886.1	10513	11731	rna-XM_032943095.1	0	-	10537	11716	0	1	1218,	0,
NW_022656884.1	11292	16341	rna-XM_032943093.1	0	-	12354	14089	0	12	823,316,106,129,78,105,122,78,106,137,158,1897,	0,897,1269,1446,1649,2000,2179,2383,2535,2715,2920,3152,
NW_022656884.1	11292	16343	rna-XM_032943092.1	0	-	12354	14055	0	12	823,316,106,129,78,154,105,95,106,137,158,1899,	0,897,1269,1446,1649,1790,2000,2383,2535,2715,2920,3152,
NW_022656884.1	11292	16322	rna-XR_004401482.1	0	-	16322	16322	0	9	823,316,106,129,78,106,137,158,1878,	0,897,1269,1446,1649,2535,2715,2920,3152,
NW_022656884.1	11292	16323	rna-XR_004401483.1	0	-	16323	16323	0	9	823,316,106,129,78,106,137,158,1879,	0,897,1269,1446,2383,2535,2715,2920,3152,
NW_022656884.1	11292	16324	rna-XR_004401484.1	0	-	16324	16324	0	9	823,316,106,129,95,106,137,158,1880,	0,897,1269,1446,2383,2535,2715,2920,3152,
NW_022656884.1	11292	16325	rna-XR_004401481.1	0	-	16325	16325	0	10	823,316,106,129,78,154,106,137,158,1881,	0,897,1269,1446,1649,1790,2535,2715,2920,3152,
NW_022656884.1	11292	16329	rna-XR_004401480.1	0	-	16329	16329	0	13	823,316,106,129,78,154,105,122,78,106,137,158,1885,	0,897,1269,1446,1649,1790,2000,2179,2383,2535,2715,2920,3152,
NW_022656883.1	13795	14773	rna-XM_032943090.1	0	+	13942	14773	0	1	978,	0,
NW_022656883.1	10744	13757	rna-XM_032943091.1	0	+	10744	13757	0	3	416,2478,4,	0,485,3009,
NW_022656882.1	39399	41781	rna-XM_032943083.1	0	-	39443	41781	0	2	1513,497,	0,1885,
NW_022656882.1	21095	23674	rna-XM_032943089.1	0	+	21095	23674	0	6	292,116,132,229,570,866,	0,369,562,756,1062,1713,
NW_022656882.1	18310	19485	rna-XM_032943085.1	0	-	18326	19055	0	6	166,106,94,54,371,17,	0,245,420,590,720,1158,
NW_022656882.1	17859	18304	rna-XM_032943086.1	0	+	17888	18214	0	2	120,254,	0,191,
NW_022656882.1	8375	12376	rna-XM_032943084.1	0	-	11384	12369	0	9	1513,418,226,220,354,272,230,120,144,	0,1599,2094,2386,2667,3089,3363,3666,3857,
NW_022656882.1	8305	9479	rna-XM_032943087.1	0	+	8595	9299	0	5	63,87,125,163,476,	0,121,267,465,698,
NW_022656881.1	23541	24717	rna-XM_032943082.1	0	-	23693	24657	0	3	347,173,514,	0,430,662,
NW_022656880.1	14161	15640	rna-XM_032943080.1	0	-	14161	15640	0	5	17,456,143,250,43,	0,83,586,1128,1436,
NW_022656880.1	11314	12769	rna-XM_032943081.1	0	+	11321	12117	0	5	22,109,92,375,342,	0,354,533,683,1113,
NW_022656879.1	25966	27303	rna-XM_032943079.1	0	+	26013	27303	0	4	189,129,132,642,	0,310,509,695,
NW_022656879.1	13118	16913	rna-XM_032943078.1	0	+	13118	16913	0	3	284,1514,176,	0,1349,3619,
NW_022656878.1	62430	64133	rna-XM_032943075.1	0	-	63588	64119	0	2	1379,255,	0,1448,
NW_022656878.1	62430	64133	rna-XR_004401467.1	0	-	64133	64133	0	3	1024,284,255,	0,1095,1448,
NW_022656878.1	51879	54771	rna-XM_032943074.1	0	-	52050	54675	0	10	510,191,25,276,353,381,108,111,344,50,	0,571,764,873,1211,1643,2097,2275,2453,2842,
NW_022656878.1	42649	44757	rna-XM_032943076.1	0	+	42649	44757	0	2	190,1073,	0,1035,
NW_022656878.1	10213	39070	rna-XM_032943073.1	0	+	12059	38981	0	5	36,150,258,190,471,	0,1730,6636,6955,28386,
NW_022656878.1	5232	39070	rna-XM_032943072.1	0	+	12059	38981	0	5	132,150,258,190,471,	0,6711,11617,11936,33367,
NW_022656878.1	4989	39070	rna-XM_032943070.1	0	+	5006	38981	0	4	375,258,190,471,	0,11860,12179,33610,
NW_022656878.1	4989	39070	rna-XM_032943068.1	0	+	5006	38981	0	5	375,63,258,190,471,	0,5197,11860,12179,33610,
NW_022656878.1	4988	39070	rna-XM_032943069.1	0	+	5006	38981	0	5	376,63,258,187,471,	0,5198,11861,12183,33611,
NW_022656878.1	4988	39070	rna-XM_032943071.1	0	+	5006	38981	0	5	376,63,258,190,372,	0,5198,11861,12180,33710,
NW_022656876.1	6	961	rna-XM_032943067.1	0	-	6	730	0	5	101,127,150,197,99,	0,158,344,599,856,
NW_022656875.1	16464	21116	rna-XM_032943064.1	0	-	16598	20843	0	16	203,170,160,182,150,46,268,132,148,82,1191,108,227,147,116,323,	0,252,503,729,1008,1221,1339,1680,1872,2087,2229,3482,3646,3933,4159,4329,
NW_022656875.1	14455	21116	rna-XM_032943063.1	0	-	15807	20843	0	20	256,154,880,139,192,170,160,182,150,46,268,132,148,82,1191,108,227,147,116,323,	0,473,864,1808,2003,2261,2512,2738,3017,3230,3348,3689,3881,4096,4238,5491,5655,5942,6168,6338,
NW_022656875.1	14455	21116	rna-XM_032943065.1	0	-	15807	20843	0	20	256,154,880,139,192,170,160,182,150,46,268,132,148,82,1191,108,218,147,116,323,	0,473,864,1808,2003,2261,2512,2738,3017,3230,3348,3689,3881,4096,4238,5491,5655,5942,6168,6338,
NW_022656875.1	13633	15301	rna-XM_032943066.1	0	+	13838	14998	0	4	285,382,266,355,	0,354,981,1313,
NW_022656873.1	48743	49769	rna-XM_032943062.1	0	+	49026	49769	0	4	328,141,207,144,	0,388,590,882,
NW_022656873.1	41282	43547	rna-XM_032943060.1	0	-	41282	43547	0	1	2265,	0,
NW_022656873.1	24080	25183	rna-XM_032943059.1	0	+	24080	25183	0	1	1103,	0,
NW_022656873.1	8197	9442	rna-XM_032943057.1	0	+	8644	9331	0	2	72,899,	0,346,
NW_022656873.1	8158	9442	rna-XM_032943056.1	0	+	8644	9331	0	2	264,899,	0,385,
NW_022656873.1	8157	9442	rna-XM_032943055.1	0	+	8374	9331	0	2	265,858,	0,427,
NW_022656873.1	8153	9442	rna-XM_032943058.1	0	+	8644	9331	0	2	116,858,	0,431,
NW_022656872.1	21958	24708	rna-XM_032943053.1	0	+	22121	24387	0	10	60,96,23,84,136,254,282,175,288,518,	0,122,273,431,575,827,1149,1509,1753,2232,
NW_022656872.1	5644	6830	rna-XM_032943052.1	0	-	5644	6830	0	3	354,551,130,	0,425,1056,
NW_022656872.1	3786	5621	rna-XM_032943051.1	0	-	3874	5593	0	3	687,526,475,	0,765,1360,
NW_022656870.1	6006	8394	rna-XM_032943047.1	0	+	6058	8394	0	1	2388,	0,
NW_022656870.1	3644	4646	rna-XM_032943048.1	0	+	4273	4646	0	3	139,133,578,	0,226,424,
NW_022656870.1	1862	2467	rna-XM_032943049.1	0	-	1904	2467	0	3	340,113,45,	0,417,560,
NW_022656869.1	51397	52825	rna-XM_032943040.1	0	-	51397	52825	0	1	1428,	0,
NW_022656869.1	28146	38312	rna-XM_032943046.1	0	+	28393	37242	0	6	651,191,164,184,204,1702,	0,7184,7449,7729,8168,8464,
NW_022656869.1	28146	38312	rna-XM_032943045.1	0	+	28393	37242	0	7	651,30,191,164,184,204,1702,	0,1536,7184,7449,7729,8168,8464,
NW_022656869.1	7425	11487	rna-XM_032943043.1	0	+	8681	11000	0	4	1308,183,191,775,	0,1536,3028,3287,
NW_022656869.1	8	3759	rna-XM_032943042.1	0	+	139	3572	0	10	48,150,104,261,498,557,541,221,67,359,	0,109,376,582,910,1572,2227,2836,3241,3392,
NW_022656867.1	1827	3957	rna-XM_032943038.1	0	-	1827	3957	0	1	2130,	0,
NW_022656867.1	738	1749	rna-XM_032943037.1	0	-	738	1749	0	1	1011,	0,
NW_022656866.1	15369	17783	rna-XM_032943035.1	0	-	15369	17677	0	5	288,233,54,444,290,	0,686,1502,1620,2124,
NW_022656864.1	35280	37542	rna-XM_032943034.1	0	+	36496	37396	0	6	60,223,111,227,175,283,	0,132,1211,1433,1736,1979,
NW_022656864.1	23742	26990	rna-XM_032943031.1	0	-	23811	26453	0	8	294,233,366,72,616,120,344,625,	0,375,750,1186,1332,2020,2201,2623,
NW_022656864.1	22610	23751	rna-XM_032943032.1	0	+	22892	23670	0	3	404,222,382,	0,472,759,
NW_022656864.1	5227	13656	rna-XM_032943030.1	0	-	5321	11826	0	4	1159,161,62,55,	0,6461,7701,8374,
NW_022656863.1	3575	4752	rna-XM_032943029.1	0	+	3643	4488	0	5	90,269,199,147,202,	0,155,501,767,975,
NW_022656862.1	61852	62753	rna-XM_032943028.1	0	-	61926	62635	0	4	215,70,154,209,	0,274,406,692,
NW_022656862.1	28819	56986	rna-XM_032943026.1	0	-	28908	56307	0	6	274,169,128,223,191,776,	0,698,3416,8043,9217,27391,
NW_022656862.1	28819	56986	rna-XM_032943027.1	0	-	28908	56307	0	6	274,169,128,211,191,776,	0,698,3416,8043,9217,27391,
NW_022656861.1	122186	136539	rna-XM_032943017.1	0	-	122900	136368	0	6	28,248,229,199,304,335,	0,689,4132,4415,10700,14018,
NW_022656861.1	115929	133572	rna-XM_032943020.1	0	-	122900	133051	0	6	1491,248,229,199,304,250,	0,6946,10389,10672,16957,17393,
NW_022656861.1	115929	136539	rna-XM_032943016.1	0	-	122900	136368	0	6	1494,248,229,199,304,335,	0,6946,10389,10672,16957,20275,
NW_022656861.1	115929	136539	rna-XM_032943015.1	0	-	122900	136368	0	6	1491,248,229,199,304,335,	0,6946,10389,10672,16957,20275,
NW_022656861.1	115929	136539	rna-XM_032943019.1	0	-	122900	136368	0	6	1494,241,229,199,304,335,	0,6953,10389,10672,16957,20275,
NW_022656861.1	115929	136539	rna-XM_032943018.1	0	-	122900	136368	0	6	1491,241,229,199,304,335,	0,6953,10389,10672,16957,20275,
NW_022656861.1	115929	136541	rna-XR_004401430.1	0	-	136541	136541	0	7	1491,248,207,229,199,304,337,	0,6946,10111,10389,10672,16957,20275,
NW_022656861.1	107790	108783	rna-XM_032943023.1	0	+	107790	108783	0	1	993,	0,
NW_022656861.1	25610	26655	rna-XM_032943021.1	0	+	25610	26655	0	2	143,709,	0,336,
NW_022656861.1	6897	8325	rna-XM_032943024.1	0	+	6897	8325	0	1	1428,	0,
NW_022656860.1	25431	29688	rna-XM_032943011.1	0	+	25457	29680	0	4	37,722,1209,247,	0,138,1738,4010,
NW_022656860.1	21856	24798	rna-XM_032943014.1	0	+	21906	24651	0	9	199,211,87,144,213,198,396,431,526,	0,255,543,708,912,1190,1460,1914,2416,
NW_022656860.1	2387	6748	rna-XM_032943012.1	0	-	2612	6510	0	17	408,171,204,136,17,156,61,126,113,95,38,94,109,20,103,32,965,	0,543,794,1133,1333,1461,1703,1834,2050,2234,2412,2503,2692,3000,3091,3253,3396,
NW_022656858.1	6650	8895	rna-XM_032943009.1	0	-	6650	8038	0	5	1254,207,193,158,161,	0,1322,1595,1857,2084,
NW_022656857.1	18536	21469	rna-XM_032943006.1	0	-	18787	21220	0	5	386,264,302,168,427,	0,469,872,2210,2506,
NW_022656857.1	11726	12284	rna-XM_032943007.1	0	-	11726	12150	0	2	248,138,	0,420,
NW_022656857.1	7121	8255	rna-XM_032943008.1	0	-	7243	8255	0	1	1134,	0,
NW_022656857.1	401	1123	rna-XM_032943005.1	0	-	579	1123	0	3	434,107,60,	0,493,662,
NW_022656856.1	41166	42094	rna-XM_032943001.1	0	+	41216	41898	0	2	104,760,	0,168,
NW_022656856.1	33757	38068	rna-XM_032943000.1	0	-	34069	38068	0	3	112,1420,616,	0,300,3695,
NW_022656856.1	15162	23353	rna-XM_032943002.1	0	+	15162	22552	0	12	142,162,239,71,114,103,159,126,1582,144,569,3533,	0,249,623,975,1131,1351,1540,1828,2027,3764,3968,4658,
NW_022656856.1	1050	4188	rna-XM_032943004.1	0	+	1307	4068	0	10	154,226,192,151,75,251,174,115,53,281,	0,233,519,802,1019,1912,2231,2555,2744,2857,
NW_022656855.1	51444	52856	rna-XM_032942993.1	0	-	51444	52769	0	1	1412,	0,
NW_022656855.1	43290	47038	rna-XM_032942998.1	0	+	43290	46882	0	2	1043,172,	0,3576,
NW_022656855.1	33013	33613	rna-XM_032942997.1	0	-	33013	33613	0	1	600,	0,
NW_022656855.1	25740	27858	rna-XM_032942999.1	0	+	25936	27858	0	7	328,161,149,123,491,114,314,	0,406,637,859,1063,1617,1804,
NW_022656855.1	11296	12512	rna-XM_032942995.1	0	+	11296	12299	0	8	12,4,65,121,119,34,99,365,	0,70,158,297,479,656,692,851,
NW_022656855.1	1508	3332	rna-XM_032942994.1	0	+	1593	3321	0	3	685,781,217,	0,754,1607,
NW_022656851.1	31951	33420	rna-XM_032942988.1	0	-	31989	33231	0	3	439,167,713,	0,521,756,
NW_022656851.1	1792	4204	rna-XM_032942990.1	0	-	1869	4204	0	6	79,201,89,80,135,57,	0,166,419,573,2149,2355,
NW_022656851.1	251	1516	rna-XM_032942989.1	0	-	251	1516	0	3	6,996,126,	0,64,1139,
NW_022656850.1	4522	5246	rna-XM_032942986.1	0	-	4522	5185	0	2	477,151,	0,573,
NW_022656849.1	1082	3019	rna-XM_032942983.1	0	-	1248	2918	0	4	736,122,506,367,	0,801,989,1570,
NW_022656846.1	129697	149776	rna-XM_032942979.1	0	-	129759	149776	0	2	224,258,	0,19821,
NW_022656846.1	93067	94948	rna-XM_032942982.1	0	+	93067	94948	0	4	293,263,222,551,	0,632,946,1330,
NW_022656846.1	41446	42058	rna-XM_032942981.1	0	-	41446	42058	0	1	612,	0,
NW_022656845.1	50757	52530	rna-XM_032942977.1	0	+	50913	52484	0	5	414,143,128,305,355,	0,488,688,900,1418,
NW_022656845.1	50757	52281	rna-XR_004401378.1	0	+	52281	52281	0	6	414,143,128,53,188,106,	0,488,688,900,1017,1418,
NW_022656845.1	48058	49333	rna-XM_032942978.1	0	-	48158	49074	0	4	222,249,178,409,	0,282,622,866,
NW_022656844.1	572	2047	rna-XM_032942975.1	0	+	594	1659	0	7	229,114,124,140,199,92,136,	0,297,468,668,895,1171,1339,
NW_022656844.1	572	2047	rna-XM_032942974.1	0	+	594	1659	0	7	229,114,124,140,199,109,136,	0,297,468,668,895,1154,1339,
NW_022656844.1	232	2047	rna-XM_032942976.1	0	+	705	1659	0	8	163,184,114,124,140,199,109,136,	0,385,637,808,1008,1235,1494,1679,
NW_022656843.1	36936	40347	rna-XM_032942969.1	0	-	36936	40347	0	4	81,995,1419,556,	0,211,1278,2855,
NW_022656843.1	35835	36804	rna-XM_032942968.1	0	-	35835	36771	0	2	183,675,	0,294,
NW_022656843.1	28041	29162	rna-XM_032942967.1	0	-	28056	29072	0	2	69,987,	0,134,
NW_022656843.1	23218	24898	rna-XM_032942966.1	0	+	23276	24709	0	6	144,196,19,216,187,406,	0,210,472,668,982,1274,
NW_022656843.1	16317	22585	rna-XM_032942970.1	0	+	16317	22553	0	18	85,280,152,50,323,99,71,237,109,58,139,161,135,226,107,146,191,314,	0,145,484,704,1117,1506,1691,1822,2117,2321,3794,4007,4248,4462,4936,5099,5695,5954,
NW_022656843.1	12622	14784	rna-XM_032942971.1	0	+	12748	14423	0	2	1596,439,	0,1723,
NW_022656843.1	2	1238	rna-XM_032942972.1	0	-	2	1238	0	2	291,357,	0,879,
NW_022656842.1	5647	32462	rna-XM_032942964.1	0	+	5647	32392	0	7	229,323,156,307,53,409,210,	0,294,683,892,1414,26119,26605,
NW_022656841.1	141675	143046	rna-XM_032942957.1	0	-	141675	143046	0	1	1371,	0,
NW_022656841.1	133661	134456	rna-XM_032942956.1	0	+	133661	134456	0	1	795,	0,
NW_022656841.1	124956	126163	rna-XM_032942962.1	0	+	125376	126054	0	4	179,213,252,321,	0,271,547,886,
NW_022656841.1	91490	92640	rna-XM_032942961.1	0	-	91542	92473	0	4	127,451,144,220,	0,181,695,930,
NW_022656841.1	54382	56390	rna-XM_032942954.1	0	-	54857	56390	0	4	643,674,291,202,	0,703,1445,1806,
NW_022656841.1	37294	38820	rna-XM_032942953.1	0	+	37294	38820	0	4	304,62,47,196,	0,458,660,1330,
NW_022656841.1	13015	15486	rna-XM_032942958.1	0	-	13073	15280	0	5	178,407,882,249,483,	0,255,726,1679,1988,
NW_022656841.1	12814	15486	rna-XM_032942959.1	0	-	12986	15280	0	6	187,93,407,882,249,483,	0,286,456,927,1880,2189,
NW_022656841.1	12814	15487	rna-XM_032942960.1	0	-	12997	15280	0	6	195,93,407,882,249,484,	0,286,456,927,1880,2189,
NW_022656841.1	4700	6601	rna-XM_032942952.1	0	+	4893	6484	0	9	240,148,70,82,254,121,61,168,147,	0,350,554,679,849,1206,1385,1511,1754,
NW_022656840.1	17351	19773	rna-XM_032942950.1	0	-	17753	19773	0	7	744,110,151,263,438,71,128,	0,817,993,1212,1556,2063,2294,
NW_022656840.1	4020	5547	rna-XM_032942951.1	0	-	4123	5214	0	5	185,62,698,188,154,	0,249,365,1127,1373,
NW_022656839.1	123232	123991	rna-XM_032942938.1	0	+	123296	123991	0	3	279,87,262,	0,353,497,
NW_022656839.1	115319	116171	rna-XM_032942940.1	0	-	115391	116099	0	5	135,141,71,112,96,	0,199,413,568,756,
NW_022656839.1	102064	109854	rna-XM_032942937.1	0	+	102064	109854	0	7	120,86,292,92,3292,99,1062,	0,190,438,800,1440,4734,6728,
NW_022656839.1	84980	87005	rna-XM_032942939.1	0	-	85052	86033	0	3	360,552,978,	0,422,1047,
NW_022656839.1	41986	77222	rna-XM_032942948.1	0	-	43005	77222	0	7	131,137,130,641,266,127,63,	0,1006,3158,3870,4664,5562,35173,
NW_022656839.1	41978	77222	rna-XM_032942947.1	0	-	43005	77222	0	7	139,130,130,641,266,127,63,	0,1021,3166,3878,4672,5570,35181,
NW_022656839.1	40798	77222	rna-XM_032942946.1	0	-	41111	77222	0	7	347,191,137,641,266,127,63,	0,1128,2194,5058,5852,6750,36361,
NW_022656839.1	39621	77222	rna-XM_032942945.1	0	-	40972	77222	0	7	1524,191,130,641,266,127,63,	0,2305,5523,6235,7029,7927,37538,
NW_022656839.1	39621	77222	rna-XM_032942944.1	0	-	40972	77222	0	7	1524,191,130,641,266,127,63,	0,2305,3378,6235,7029,7927,37538,
NW_022656839.1	29593	37910	rna-XM_032942943.1	0	+	29608	36683	0	21	37,97,285,98,504,184,94,179,202,201,225,157,136,75,319,115,158,166,187,223,1311,	0,288,725,1141,2055,2637,2890,3113,3377,3807,4094,4396,4620,4823,4964,5350,5538,5778,6078,6568,7006,
NW_022656839.1	27201	37897	rna-XM_032942942.1	0	+	27254	36683	0	21	129,97,285,98,504,184,94,179,202,201,225,157,136,75,319,115,158,166,187,223,1298,	0,2680,3117,3533,4447,5029,5282,5505,5769,6199,6486,6788,7012,7215,7356,7742,7930,8170,8470,8960,9398,
NW_022656839.1	11703	13986	rna-XM_032942935.1	0	+	11703	13986	0	1	2283,	0,
NW_022656838.1	44631	47793	rna-XM_032942934.1	0	+	45451	47132	0	6	898,464,114,157,208,936,	0,1004,1526,1743,1961,2226,
NW_022656838.1	38519	43335	rna-XM_032942931.1	0	-	38810	42049	0	8	1376,142,192,215,217,186,115,1296,	0,1446,1680,2152,2433,2721,2973,3520,
NW_022656838.1	35531	38494	rna-XM_032942932.1	0	+	35946	38140	0	7	176,208,36,177,39,68,601,	0,369,1010,1348,1598,2223,2362,
NW_022656838.1	35521	38494	rna-XM_032942933.1	0	+	35946	38140	0	7	119,208,36,177,39,68,601,	0,379,1020,1358,1608,2233,2372,
NW_022656838.1	46	493	rna-XM_032942929.1	0	+	46	493	0	1	447,	0,
NW_022656834.1	45514	50894	rna-XM_032942927.1	0	-	45719	50676	0	18	305,32,71,199,89,85,157,346,238,36,164,29,96,46,233,289,324,121,	0,365,1702,1831,2089,2263,2414,2656,3065,3382,3501,3761,3861,4092,4203,4503,4849,5259,
NW_022656834.1	45514	50894	rna-XM_032942926.1	0	-	45719	50676	0	17	305,103,199,89,85,157,346,238,36,164,29,96,46,233,289,324,121,	0,365,1831,2089,2263,2414,2656,3065,3382,3501,3761,3861,4092,4203,4503,4849,5259,
NW_022656834.1	45514	50895	rna-XM_032942928.1	0	-	45719	50676	0	17	305,103,199,89,85,157,346,238,36,164,29,96,46,233,289,324,122,	0,365,526,2089,2263,2414,2656,3065,3382,3501,3761,3861,4092,4203,4503,4849,5259,
NW_022656834.1	42300	44216	rna-XM_032942925.1	0	-	42300	44045	0	9	32,164,29,96,46,227,289,318,71,	0,115,365,465,687,797,1083,1438,1845,
NW_022656834.1	35682	41071	rna-XM_032942924.1	0	+	35695	40937	0	2	747,237,	0,5152,
NW_022656834.1	33378	34567	rna-XM_032942923.1	0	+	33821	34429	0	4	133,99,383,152,	0,421,592,1037,
NW_022656834.1	29955	32495	rna-XM_032942920.1	0	-	30343	32078	0	9	614,108,64,166,151,166,93,195,239,	0,697,876,1036,1295,1517,1755,1942,2301,
NW_022656834.1	29955	33106	rna-XM_032942916.1	0	-	30343	32078	0	9	614,108,64,166,151,166,93,195,514,	0,697,876,1036,1295,1517,1755,1942,2637,
NW_022656834.1	29955	33106	rna-XM_032942917.1	0	-	30343	32078	0	10	614,108,64,166,151,166,93,195,227,175,	0,697,876,1036,1295,1517,1755,1942,2637,2976,
NW_022656834.1	29955	33106	rna-XM_032942919.1	0	-	30343	32078	0	11	614,108,64,166,151,166,93,195,98,56,175,	0,697,876,1036,1295,1517,1755,1942,2637,2808,2976,
NW_022656834.1	29955	33106	rna-XM_032942918.1	0	-	30343	32078	0	10	614,108,64,166,151,166,93,195,192,175,	0,697,876,1036,1295,1517,1755,1942,2637,2976,
NW_022656834.1	26831	29197	rna-XM_032942915.1	0	-	27321	28966	0	7	790,183,81,274,282,203,135,	0,851,1123,1268,1600,1956,2231,
NW_022656834.1	26831	29627	rna-XM_032942914.1	0	-	27321	29291	0	7	790,183,81,274,282,203,534,	0,851,1123,1268,1600,1956,2262,
NW_022656834.1	25734	26737	rna-XM_032942922.1	0	-	25924	26705	0	2	633,312,	0,691,
NW_022656834.1	21374	24723	rna-XM_032942909.1	0	-	21549	24548	0	7	293,244,253,455,642,214,751,	0,355,680,1016,1609,2325,2598,
NW_022656834.1	21374	24724	rna-XM_032942910.1	0	-	21549	24548	0	7	293,244,253,455,594,214,752,	0,355,680,1016,1609,2325,2598,
NW_022656834.1	21374	24724	rna-XM_032942911.1	0	-	21549	24548	0	8	293,244,253,455,642,214,377,291,	0,355,680,1016,1609,2325,2598,3059,
NW_022656834.1	21374	24724	rna-XM_032942912.1	0	-	21549	24548	0	8	293,244,253,455,642,214,374,291,	0,355,680,1016,1609,2325,2598,3059,
NW_022656834.1	15437	21531	rna-XM_032942907.1	0	+	15732	21202	0	20	124,190,104,94,76,141,268,61,174,125,164,302,152,159,84,207,126,152,278,406,	0,208,505,749,928,1213,1793,2129,2922,3169,3367,3616,4000,4217,4481,4660,4943,5130,5346,5688,
NW_022656834.1	14366	20929	rna-XM_032942908.1	0	+	15261	20792	0	20	946,210,133,104,94,76,141,268,61,174,125,164,302,152,159,84,207,126,152,141,	0,1038,1336,1576,1820,1999,2284,2864,3200,3993,4240,4438,4687,5071,5288,5552,5731,6014,6201,6422,
NW_022656834.1	14366	21531	rna-XM_032942905.1	0	+	15261	21202	0	21	946,210,133,62,94,76,141,268,61,174,125,164,302,152,159,84,207,126,152,278,406,	0,1038,1336,1618,1820,1999,2284,2864,3200,3993,4240,4438,4687,5071,5288,5552,5731,6014,6201,6417,6759,
NW_022656834.1	14366	21531	rna-XM_032942904.1	0	+	15261	21202	0	21	946,210,133,104,94,76,141,268,61,174,125,164,302,152,159,84,207,126,152,278,406,	0,1038,1336,1576,1820,1999,2284,2864,3200,3993,4240,4438,4687,5071,5288,5552,5731,6014,6201,6417,6759,
NW_022656834.1	14366	21531	rna-XM_032942906.1	0	+	15446	21202	0	20	1248,133,104,94,76,141,268,61,174,125,164,302,152,159,84,207,126,152,278,406,	0,1336,1576,1820,1999,2284,2864,3200,3993,4240,4438,4687,5071,5288,5552,5731,6014,6201,6417,6759,
NW_022656834.1	12600	14362	rna-XM_032942921.1	0	-	12718	14292	0	9	273,130,35,88,109,165,108,118,143,	0,358,552,657,826,997,1252,1433,1619,
NW_022656830.1	8601	9497	rna-XM_032942901.1	0	-	8729	9445	0	2	135,693,	0,203,
NW_022656830.1	13	929	rna-XM_032942902.1	0	-	13	929	0	2	798,74,	0,842,
NW_022656829.1	3482	4296	rna-XM_032942900.1	0	-	3482	4203	0	2	447,300,	0,514,
NW_022656829.1	802	2894	rna-XM_032942899.1	0	-	841	2869	0	5	819,279,384,192,178,	0,884,1217,1665,1914,
NW_022656828.1	68213	69845	rna-XM_032942890.1	0	+	68213	69678	0	4	128,5,285,754,	0,526,591,878,
NW_022656828.1	62825	64683	rna-XM_032942894.1	0	+	63261	64509	0	1	1858,	0,
NW_022656828.1	47363	53155	rna-XM_032942893.1	0	-	47827	53032	0	15	592,230,163,129,98,88,386,346,528,79,216,184,191,234,150,	0,855,1151,1410,1648,1813,2188,2643,3067,4015,4156,4538,4786,5049,5642,
NW_022656828.1	47363	53155	rna-XM_032942891.1	0	-	47827	53032	0	16	592,230,163,129,98,88,386,346,528,113,65,216,184,191,234,150,	0,855,1151,1410,1648,1813,2188,2643,3067,3854,4029,4156,4538,4786,5049,5642,
NW_022656828.1	47363	53155	rna-XM_032942892.1	0	-	47827	53032	0	16	592,230,163,129,98,88,386,346,528,98,65,216,184,191,234,150,	0,855,1151,1410,1648,1813,2188,2643,3067,3869,4029,4156,4538,4786,5049,5642,
NW_022656828.1	38483	43381	rna-XM_032942897.1	0	-	39604	41297	0	9	1228,217,72,130,123,149,168,93,276,	0,1311,1594,1744,2034,2267,2513,2757,4622,
NW_022656828.1	38483	45659	rna-XM_032942896.1	0	-	39604	41297	0	9	1228,217,72,130,123,149,168,93,156,	0,1311,1594,1744,2034,2267,2513,2757,7020,
NW_022656828.1	38483	45661	rna-XM_032942895.1	0	-	39604	41297	0	9	1228,217,72,130,123,149,168,93,245,	0,1311,1594,1744,2034,2267,2513,2757,6933,
NW_022656828.1	8256	9300	rna-XM_032942888.1	0	+	8256	9300	0	1	1044,	0,
NW_022656828.1	5853	7170	rna-XM_032942887.1	0	+	5853	7170	0	1	1317,	0,
NW_022656827.1	21366	25485	rna-XM_032942886.1	0	+	21377	25240	0	3	1608,653,254,	0,2165,3865,
NW_022656826.1	66740	67803	rna-XM_032942878.1	0	+	66741	67715	0	3	7,117,259,	0,81,804,
NW_022656826.1	30708	34338	rna-XM_032942884.1	0	+	32883	33801	0	3	3316,82,92,	0,3391,3538,
NW_022656826.1	27116	32838	rna-XM_032942882.1	0	+	27850	32838	0	5	146,82,2895,786,1149,	0,221,368,3598,4573,
NW_022656826.1	22027	24058	rna-XM_032942881.1	0	+	22027	24058	0	1	2031,	0,
NW_022656826.1	9486	11265	rna-XM_032942880.1	0	-	9486	11265	0	1	1779,	0,
NW_022656826.1	7700	8694	rna-XM_032942879.1	0	-	7920	8694	0	1	994,	0,
NW_022656825.1	16222	18009	rna-XM_032942877.1	0	+	17066	17843	0	7	122,102,72,89,93,20,197,	0,788,1034,1172,1325,1484,1590,
NW_022656825.1	16214	18009	rna-XM_032942874.1	0	+	17066	17843	0	7	74,158,72,89,93,20,197,	0,740,1042,1180,1333,1492,1598,
NW_022656825.1	16213	18009	rna-XM_032942873.1	0	+	16400	17843	0	6	233,72,89,93,20,197,	0,1043,1181,1334,1493,1599,
NW_022656825.1	16113	18009	rna-XM_032942876.1	0	+	16400	17843	0	7	150,116,72,89,93,20,197,	0,217,1143,1281,1434,1593,1699,
NW_022656825.1	12893	15152	rna-XM_032942872.1	0	-	13814	14889	0	7	742,270,89,261,165,92,139,	0,916,1274,1432,1750,1966,2120,
NW_022656825.1	12893	15843	rna-XM_032942871.1	0	-	13814	15451	0	7	742,270,89,261,143,594,285,	0,916,1274,1432,1750,1966,2665,
NW_022656825.1	12893	15842	rna-XR_004401335.1	0	-	15842	15842	0	7	286,386,270,89,261,143,983,	0,356,916,1274,1432,1750,1966,
NW_022656825.1	12893	15842	rna-XR_004401337.1	0	-	15842	15842	0	7	269,386,270,89,261,143,983,	0,356,916,1274,1432,1750,1966,
NW_022656825.1	12893	15842	rna-XR_004401338.1	0	-	15842	15842	0	7	258,386,270,89,261,143,983,	0,356,916,1274,1432,1750,1966,
NW_022656825.1	12893	15842	rna-XR_004401336.1	0	-	15842	15842	0	8	286,80,223,270,89,261,143,983,	0,356,519,916,1274,1432,1750,1966,
NW_022656825.1	12893	15842	rna-XR_004401339.1	0	-	15842	15842	0	8	269,80,223,270,89,261,143,983,	0,356,519,916,1274,1432,1750,1966,
NW_022656825.1	12893	15842	rna-XR_004401340.1	0	-	15842	15842	0	8	258,80,223,270,89,261,143,983,	0,356,519,916,1274,1432,1750,1966,
NW_022656825.1	4321	5448	rna-XM_032942870.1	0	+	4333	5448	0	1	1127,	0,
NW_022656825.1	1955	2936	rna-XM_032942868.1	0	-	1993	2905	0	4	121,108,94,40,	0,326,558,941,
NW_022656825.1	911	1993	rna-XM_032942869.1	0	-	1245	1993	0	2	849,169,	0,913,
NW_022656824.1	64754	65783	rna-XM_032942861.1	0	-	64974	65619	0	4	339,123,84,198,	0,504,691,831,
NW_022656824.1	39010	40688	rna-XM_032942865.1	0	-	39034	40688	0	4	554,139,480,24,	0,825,1067,1654,
NW_022656824.1	37649	38690	rna-XM_032942867.1	0	-	38109	38683	0	3	542,210,168,	0,604,873,
NW_022656824.1	32410	33829	rna-XM_032942864.1	0	+	32465	33829	0	6	128,153,375,98,193,128,	0,197,417,858,1016,1291,
NW_022656824.1	29442	30299	rna-XM_032942863.1	0	-	29442	30261	0	2	488,216,	0,641,
NW_022656823.1	20667	21165	rna-XM_032942854.1	0	-	20667	21165	0	1	498,	0,
NW_022656823.1	9963	14595	rna-XM_032942853.1	0	-	10044	14595	0	10	1098,93,467,179,242,97,156,105,133,80,	0,1184,2719,3245,3493,3793,3950,4184,4351,4552,
NW_022656823.1	3646	6584	rna-XM_032942859.1	0	+	4857	5655	0	9	59,781,269,157,155,103,234,149,430,	0,134,995,1343,1587,1813,1985,2299,2508,
NW_022656823.1	3579	6584	rna-XM_032942857.1	0	+	4857	5655	0	9	122,781,269,157,155,103,234,149,430,	0,201,1062,1410,1654,1880,2052,2366,2575,
NW_022656823.1	3579	6584	rna-XM_032942858.1	0	+	4857	5655	0	9	122,789,269,157,155,103,234,149,430,	0,201,1062,1410,1654,1880,2052,2366,2575,
NW_022656823.1	3338	6584	rna-XR_004401326.1	0	+	6584	6584	0	11	15,122,85,197,269,157,155,103,234,149,430,	0,241,442,1026,1303,1651,1895,2121,2293,2607,2816,
NW_022656823.1	3338	6584	rna-XR_004401327.1	0	+	6584	6584	0	11	15,126,85,197,269,157,155,103,234,149,430,	0,241,442,1026,1303,1651,1895,2121,2293,2607,2816,
NW_022656823.1	1903	3329	rna-XM_032942855.1	0	-	2050	3232	0	5	370,101,334,156,192,	0,433,606,996,1234,
NW_022656823.1	7	1424	rna-XM_032942852.1	0	+	706	1284	0	5	346,171,128,156,155,	0,577,826,1024,1262,
NW_022656823.1	7	1424	rna-XM_032942851.1	0	+	706	1284	0	5	346,171,128,156,164,	0,577,826,1024,1253,
NW_022656823.1	7	1424	rna-XM_032942850.1	0	+	706	1232	0	3	748,128,393,	0,826,1024,
NW_022656822.1	17599	18500	rna-XM_032942849.1	0	-	17599	18500	0	1	901,	0,
NW_022656821.1	115420	118533	rna-XM_032942847.1	0	+	115768	118533	0	7	145,657,315,330,120,217,590,	0,309,1037,1421,1752,2242,2523,
NW_022656821.1	107570	108400	rna-XM_032942846.1	0	-	107570	108400	0	2	670,85,	0,745,
NW_022656821.1	100748	101612	rna-XM_032942833.1	0	-	100790	101428	0	4	143,120,242,186,	0,200,380,678,
NW_022656821.1	98009	101621	rna-XM_032942829.1	0	-	99651	100746	0	4	2882,120,242,181,	0,2939,3119,3431,
NW_022656821.1	98009	101621	rna-XM_032942831.1	0	-	99651	100746	0	5	2031,785,120,242,181,	0,2097,2939,3119,3431,
NW_022656821.1	98009	101621	rna-XM_032942832.1	0	-	99651	100746	0	5	2224,592,120,242,181,	0,2290,2939,3119,3431,
NW_022656821.1	98009	101625	rna-XM_032942830.1	0	-	99651	100746	0	4	2882,120,242,199,	0,2939,3119,3417,
NW_022656821.1	98009	101621	rna-XR_004401316.1	0	-	101621	101621	0	5	259,2563,120,242,181,	0,319,2939,3119,3431,
NW_022656821.1	97061	99665	rna-XM_032942845.1	0	+	97061	99594	0	5	114,473,124,503,1014,	0,295,834,1026,1590,
NW_022656821.1	87539	89141	rna-XM_032942844.1	0	-	87539	89141	0	1	1602,	0,
NW_022656821.1	37447	37983	rna-XM_032942840.1	0	+	37481	37894	0	2	367,104,	0,432,
NW_022656821.1	34235	35778	rna-XM_032942835.1	0	-	35065	35733	0	5	878,107,127,92,58,	0,949,1130,1319,1485,
NW_022656821.1	34235	35778	rna-XR_004401319.1	0	-	35778	35778	0	6	629,192,107,127,92,58,	0,686,949,1130,1319,1485,
NW_022656821.1	34235	35780	rna-XR_004401320.1	0	-	35780	35780	0	6	629,192,95,127,92,60,	0,686,961,1130,1319,1485,
NW_022656821.1	28372	30149	rna-XM_032942838.1	0	+	29439	29969	0	4	1071,86,153,297,	0,1128,1270,1480,
NW_022656821.1	28372	30149	rna-XM_032942837.1	0	+	29439	30075	0	4	1071,86,169,271,	0,1128,1270,1506,
NW_022656821.1	26189	27516	rna-XM_032942828.1	0	-	26814	27326	0	2	779,489,	0,838,
NW_022656821.1	15169	16255	rna-XM_032942842.1	0	+	15169	16255	0	1	1086,	0,
NW_022656821.1	5943	10114	rna-XM_032942836.1	0	+	8077	9981	0	14	206,222,127,96,187,204,165,89,114,139,51,61,83,222,	0,278,673,873,2047,2342,2624,2911,3074,3271,3486,3631,3764,3949,
NW_022656821.1	5938	6331	rna-XM_032942841.1	0	+	5938	6331	0	2	211,110,	0,283,
NW_022656820.1	32806	34131	rna-XM_032942825.1	0	+	32806	34131	0	2	1136,136,	0,1189,
NW_022656820.1	18006	19279	rna-XM_032942823.1	0	+	18100	18980	0	5	121,151,167,235,343,	0,184,401,632,930,
NW_022656820.1	16979	18128	rna-XM_032942824.1	0	+	17117	17792	0	3	335,134,545,	0,404,604,
NW_022656820.1	12790	14482	rna-XM_032942822.1	0	+	13299	13992	0	5	130,250,121,102,499,	0,474,797,999,1193,
NW_022656820.1	12790	15670	rna-XM_032942821.1	0	+	13299	15326	0	6	130,250,121,102,44,357,	0,474,797,999,1766,2523,
NW_022656820.1	12790	15670	rna-XM_032942819.1	0	+	13299	15138	0	5	130,250,121,102,1114,	0,474,797,999,1766,
NW_022656820.1	12559	15670	rna-XM_032942820.1	0	+	13299	15138	0	5	121,250,121,102,1114,	0,705,1028,1230,1997,
NW_022656820.1	4472	5189	rna-XM_032942827.1	0	+	4472	5189	0	2	443,220,	0,497,
NW_022656819.1	59195	59793	rna-XM_032942815.1	0	-	59195	59663	0	1	598,	0,
NW_022656819.1	54379	55190	rna-XM_032942812.1	0	+	55044	55190	0	3	367,159,160,	0,427,651,
NW_022656819.1	36909	37768	rna-XM_032942813.1	0	+	37132	37721	0	3	156,96,467,	0,217,392,
NW_022656819.1	28115	28978	rna-XM_032942814.1	0	-	28115	28902	0	3	387,214,123,	0,454,740,
NW_022656819.1	22338	24134	rna-XM_032942816.1	0	-	22638	23680	0	3	828,201,634,	0,903,1162,
NW_022656819.1	22338	24134	rna-XM_032942818.1	0	-	22638	24071	0	3	828,201,114,	0,903,1682,
NW_022656819.1	19881	24134	rna-XR_004401309.1	0	-	24134	24134	0	7	174,160,237,1753,718,201,634,	0,229,455,753,2567,3360,3619,
NW_022656818.1	7428	8925	rna-XM_032942811.1	0	+	7428	8925	0	1	1497,	0,
NW_022656817.1	2212	5672	rna-XM_032942808.1	0	-	2212	5672	0	2	88,3326,	0,134,
NW_022656817.1	393	2186	rna-XM_032942809.1	0	-	393	2186	0	2	347,1375,	0,418,
NW_022656816.1	36089	37865	rna-XM_032942805.1	0	-	36208	37646	0	2	151,1456,	0,320,
NW_022656816.1	35127	37865	rna-XR_004401304.1	0	-	37865	37865	0	2	128,2550,	0,188,
NW_022656816.1	33391	37412	rna-XM_032942806.1	0	-	33681	37327	0	8	400,160,242,105,141,246,196,124,	0,458,692,994,1177,1386,1690,3897,
NW_022656816.1	33391	38978	rna-XM_032942807.1	0	-	33681	38552	0	8	400,160,242,105,141,246,196,441,	0,458,692,994,1177,1386,1690,5146,
NW_022656816.1	18288	20824	rna-XM_032942804.1	0	-	18325	19429	0	1	2536,	0,
NW_022656815.1	16666	17722	rna-XM_032942801.1	0	-	16666	17722	0	1	1056,	0,
NW_022656815.1	3703	5203	rna-XM_032942802.1	0	-	3755	5070	0	5	256,238,168,144,420,	0,316,621,864,1080,
NW_022656813.1	87794	89111	rna-XM_032942789.1	0	+	87928	89028	0	4	372,290,288,116,	0,440,801,1201,
NW_022656813.1	84383	85838	rna-XM_032942793.1	0	-	84727	85750	0	2	199,1190,	0,265,
NW_022656813.1	81788	83365	rna-XM_032942800.1	0	-	82170	83036	0	6	544,278,57,90,66,203,	0,614,964,1089,1241,1374,
NW_022656813.1	69912	71088	rna-XM_032942794.1	0	-	70035	71072	0	5	426,101,84,87,218,	0,484,664,808,958,
NW_022656813.1	69912	71088	rna-XM_032942795.1	0	-	70156	71072	0	6	247,105,101,84,87,218,	0,321,484,664,808,958,
NW_022656813.1	34291	35209	rna-XM_032942788.1	0	-	34291	35209	0	5	27,138,158,91,114,	0,163,371,601,804,
NW_022656813.1	29738	31898	rna-XM_032942796.1	0	-	30047	31790	0	7	497,250,146,294,183,80,305,	0,560,865,1080,1460,1706,1855,
NW_022656813.1	29738	31898	rna-XM_032942797.1	0	-	30047	31790	0	7	497,247,146,294,183,80,305,	0,560,865,1080,1460,1706,1855,
NW_022656813.1	16213	18848	rna-XM_032942791.1	0	+	16228	17825	0	4	58,237,190,1399,	0,667,963,1236,
NW_022656813.1	16169	18846	rna-XM_032942792.1	0	+	16960	17825	0	4	30,237,190,1397,	0,711,1007,1280,
NW_022656813.1	8801	18864	rna-XM_032942790.1	0	+	8936	17825	0	4	493,237,190,1415,	0,8079,8375,8648,
NW_022656813.1	25	1522	rna-XM_032942799.1	0	+	369	870	0	5	66,81,432,418,245,	0,133,276,765,1252,
NW_022656812.1	22985	25604	rna-XM_032942787.1	0	-	22985	25604	0	1	2619,	0,
NW_022656812.1	14030	18921	rna-XM_032942786.1	0	+	14030	18535	0	9	49,52,121,97,146,157,318,114,583,	0,2725,2838,3074,3237,3518,3738,4126,4308,
NW_022656812.1	7728	9026	rna-XM_032942785.1	0	+	7795	8631	0	2	620,595,	0,703,
NW_022656811.1	10325	11322	rna-XM_032942783.1	0	+	10338	11067	0	1	997,	0,
NW_022656811.1	5393	8674	rna-XM_032942780.1	0	+	6312	7737	0	2	3201,21,	0,3260,
NW_022656811.1	3483	8674	rna-XM_032942782.1	0	+	4365	5361	0	2	5111,21,	0,5170,
NW_022656811.1	923	1416	rna-XM_032942784.1	0	+	957	1392	0	1	493,	0,
NW_022656810.1	23999	25026	rna-XM_032942777.1	0	+	24123	25026	0	2	294,661,	0,366,
NW_022656810.1	23322	23990	rna-XM_032942779.1	0	+	23547	23990	0	2	423,183,	0,485,
NW_022656810.1	2779	6228	rna-XM_032942778.1	0	-	2837	6069	0	5	262,146,166,170,172,	0,322,548,3043,3277,
NW_022656808.1	615	3416	rna-XM_032942776.1	0	+	615	3331	0	8	159,188,240,108,63,108,215,398,	0,246,506,838,1008,1855,2108,2403,
NW_022656807.1	9093	16330	rna-XM_032942769.1	0	+	10025	15494	0	8	247,92,114,115,5826,92,293,32,	0,307,460,638,813,6699,6852,7205,
NW_022656807.1	9093	16330	rna-XM_032942771.1	0	+	10025	15494	0	7	247,92,114,6001,92,293,32,	0,307,460,638,6699,6852,7205,
NW_022656807.1	9093	16330	rna-XM_032942767.1	0	+	10025	15494	0	8	247,92,293,5826,92,114,117,32,	0,307,460,813,6699,6852,7028,7205,
NW_022656807.1	9093	16330	rna-XM_032942766.1	0	+	10025	15494	0	7	247,92,293,5826,92,293,32,	0,307,460,813,6699,6852,7205,
NW_022656807.1	9093	16367	rna-XM_032942770.1	0	+	10025	15494	0	7	247,92,293,5826,92,114,244,	0,307,460,813,6699,6852,7030,
NW_022656807.1	2693	36620	rna-XM_032942775.1	0	-	2948	19790	0	5	637,190,258,230,60,	0,16603,16853,33573,33867,
NW_022656807.1	2692	36721	rna-XM_032942772.1	0	-	2948	36609	0	4	638,190,258,455,	0,16604,16854,33574,
NW_022656807.1	2681	36721	rna-XM_032942774.1	0	-	2948	36609	0	3	649,190,455,	0,16615,33585,
NW_022656806.1	7604	11581	rna-XM_032942764.1	0	-	7700	11576	0	19	203,181,161,255,153,91,54,78,135,91,143,58,119,120,82,80,134,232,116,	0,263,503,728,1071,1285,1447,1609,1746,2147,2317,2516,2634,2828,3006,3194,3348,3542,3861,
NW_022656806.1	5729	7677	rna-XM_032942765.1	0	+	5916	7581	0	7	205,226,119,205,23,172,269,	0,553,846,1041,1353,1436,1679,
NW_022656805.1	38098	39021	rna-XM_032942763.1	0	+	38098	39021	0	2	54,753,	0,170,
NW_022656805.1	34469	35493	rna-XM_032942762.1	0	+	34469	35493	0	2	62,907,	0,117,
NW_022656805.1	30598	32542	rna-XM_032942761.1	0	+	30598	32542	0	1	1944,	0,
NW_022656805.1	27973	30061	rna-XM_032942759.1	0	+	27973	30061	0	1	2088,	0,
NW_022656805.1	23418	24903	rna-XM_032942758.1	0	-	23418	24903	0	4	604,100,77,539,	0,669,825,946,
NW_022656804.1	25931	31938	rna-XM_032942753.1	0	-	25931	31938	0	2	1894,3602,	0,2405,
NW_022656804.1	14359	16277	rna-XM_032942755.1	0	-	14928	16277	0	8	675,95,105,135,115,82,159,34,	0,749,901,1075,1284,1501,1651,1884,
NW_022656804.1	14359	16277	rna-XM_032942756.1	0	-	14914	16277	0	8	675,78,105,135,115,82,159,34,	0,749,901,1075,1284,1501,1651,1884,
NW_022656804.1	14359	16277	rna-XM_032942754.1	0	-	14914	16277	0	8	675,95,105,130,115,82,159,34,	0,749,901,1080,1284,1501,1651,1884,
NW_022656804.1	14359	16277	rna-XM_032942757.1	0	-	14942	16277	0	8	675,78,105,130,115,82,159,34,	0,749,901,1080,1284,1501,1651,1884,
NW_022656802.1	84856	85479	rna-XM_032942748.1	0	+	84877	85479	0	2	223,336,	0,287,
NW_022656802.1	76017	76701	rna-XM_032942749.1	0	-	76119	76631	0	2	224,392,	0,292,
NW_022656802.1	76017	76701	rna-XM_032942750.1	0	-	76119	76631	0	3	224,237,89,	0,292,595,
NW_022656802.1	45611	46079	rna-XM_032942751.1	0	-	45611	46079	0	1	468,	0,
NW_022656802.1	35913	37107	rna-XM_032942746.1	0	-	35913	37107	0	3	545,211,315,	0,667,879,
NW_022656802.1	7765	8805	rna-XM_032942745.1	0	-	7963	8805	0	2	948,33,	0,1007,
NW_022656802.1	5397	7320	rna-XM_032942744.1	0	+	5891	6708	0	7	139,63,87,125,139,602,380,	0,204,325,471,668,877,1543,
NW_022656801.1	478	8488	rna-XM_032942743.1	0	-	573	8488	0	29	269,211,194,84,168,146,298,171,141,189,140,229,310,109,150,283,217,74,99,126,315,169,509,240,183,147,149,24,158,	0,349,633,886,1155,1396,1636,2028,2278,2479,2764,2994,3296,3668,3858,4091,4432,4722,4963,5139,5332,5742,5993,6650,6963,7269,7507,7727,7852,
NW_022656800.1	2610	5883	rna-XM_032942741.1	0	-	2610	4011	0	5	2340,166,192,180,137,	0,2422,2651,2883,3136,
NW_022656800.1	2610	5883	rna-XM_032942742.1	0	-	2610	4011	0	5	2340,166,192,158,137,	0,2422,2651,2905,3136,
NW_022656799.1	608	2817	rna-XM_032942738.1	0	-	1141	2315	0	8	558,49,78,39,43,152,78,139,	0,619,1153,1289,1387,1668,1885,2070,
NW_022656799.1	608	2817	rna-XM_032942737.1	0	-	1070	2315	0	8	544,49,78,39,43,152,78,139,	0,619,1153,1289,1387,1668,1885,2070,
NW_022656799.1	608	2817	rna-XM_032942739.1	0	-	827	2315	0	8	226,49,78,39,43,152,78,139,	0,619,1153,1289,1387,1668,1885,2070,
NW_022656799.1	42	2817	rna-XM_032942734.1	0	-	120	2315	0	8	205,49,78,39,43,152,105,139,	0,1185,1719,1855,1953,2234,2451,2636,
NW_022656799.1	42	2817	rna-XM_032942736.1	0	-	120	2315	0	8	205,49,78,39,43,152,98,139,	0,1185,1719,1855,1953,2234,2458,2636,
NW_022656799.1	42	2817	rna-XM_032942730.1	0	-	120	2315	0	8	205,49,78,39,43,152,78,139,	0,1185,1719,1855,1953,2234,2451,2636,
NW_022656799.1	42	2817	rna-XM_032942732.1	0	-	120	2315	0	8	205,49,78,39,43,112,78,139,	0,1185,1719,1855,1953,2234,2451,2636,
NW_022656799.1	42	2817	rna-XM_032942733.1	0	-	120	2315	0	8	205,49,78,39,43,152,71,139,	0,1185,1719,1855,1953,2234,2458,2636,
NW_022656799.1	42	2817	rna-XM_032942735.1	0	-	120	2315	0	8	205,49,78,39,43,112,71,139,	0,1185,1719,1855,1953,2234,2458,2636,
NW_022656799.1	0	2817	rna-XM_032942731.1	0	-	120	2315	0	9	36,128,49,78,39,43,152,78,139,	0,119,1227,1761,1897,1995,2276,2493,2678,
NW_022656799.1	2066	2817	rna-XR_004401290.1	0	-	2817	2817	0	4	148,152,78,139,	0,210,427,612,
NW_022656799.1	2066	2817	rna-XR_004401289.1	0	-	2817	2817	0	4	124,152,78,139,	0,210,427,612,
NW_022656797.1	2678	3927	rna-XM_032942728.1	0	+	2698	3865	0	2	108,1066,	0,183,
NW_022656793.1	1321	3106	rna-XM_032942727.1	0	+	1321	3106	0	1	1785,	0,
NW_022656792.1	2050	4758	rna-XM_032942725.1	0	+	2364	4758	0	13	146,88,143,73,110,92,121,201,102,151,90,137,132,	0,254,671,876,1025,1207,1360,1536,1812,1987,2196,2351,2576,
NW_022656792.1	11	1162	rna-XM_032942726.1	0	+	23	1044	0	6	120,136,117,113,66,211,	0,204,408,594,785,940,
NW_022656788.1	1727	3954	rna-XM_032942724.1	0	+	1727	3911	0	2	1816,357,	0,1870,
NW_022656788.1	19	1714	rna-XM_032942723.1	0	+	323	1654	0	2	427,687,	0,1008,
NW_022656787.1	22	741	rna-XM_032942722.1	0	-	22	741	0	1	719,	0,
NW_022656783.1	3997	5705	rna-XM_032942721.1	0	-	4024	5110	0	1	1708,	0,
NW_022656782.1	566	2195	rna-XM_032942720.1	0	-	566	2195	0	2	707,340,	0,1289,
NW_022656780.1	230	1447	rna-XM_032942719.1	0	-	230	1427	0	4	394,315,136,55,	0,464,908,1162,
NW_022656773.1	3617	5510	rna-XM_032942717.1	0	-	3696	5041	0	8	307,223,168,144,355,104,18,115,	0,370,652,889,1101,1514,1682,1778,
NW_022656773.1	98	1415	rna-XM_032942718.1	0	+	98	1286	0	4	466,172,145,318,	0,548,784,999,
NW_022656769.1	3268	4057	rna-XM_032942716.1	0	+	3535	4057	0	1	789,	0,
NW_022656766.1	1190	2147	rna-XM_032942715.1	0	-	1247	1750	0	4	105,124,101,442,	0,163,351,515,
NW_022656766.1	507	1362	rna-XM_032942714.1	0	+	696	1290	0	3	367,125,231,	0,426,624,
NW_022656766.1	501	1362	rna-XM_032942713.1	0	+	696	1322	0	3	373,129,231,	0,432,630,
NW_022656759.1	3	1785	rna-XM_032942712.1	0	-	3	1785	0	2	230,676,	0,1106,
NW_022656757.1	1781	2780	rna-XM_032942711.1	0	-	1781	2780	0	1	999,	0,
NW_022656755.1	2777	4089	rna-XM_032942710.1	0	+	2778	4089	0	1	1312,	0,
NW_022656749.1	1026	2650	rna-XM_032942709.1	0	-	1290	2650	0	6	699,309,77,94,36,138,	0,762,1156,1289,1384,1486,
NW_022656748.1	278	2927	rna-XM_032942708.1	0	-	278	2656	0	7	158,132,491,214,114,473,597,	0,225,452,1012,1307,1481,2052,
NW_022656745.1	4720	5898	rna-XM_032942705.1	0	+	4720	5713	0	6	116,111,124,50,123,317,	0,188,363,557,675,861,
NW_022656745.1	2808	3797	rna-XM_032942707.1	0	+	2937	3690	0	3	138,248,435,	0,222,554,
NW_022656743.1	609	1416	rna-XM_032942704.1	0	+	609	1416	0	1	807,	0,
NW_022656739.1	10	4279	rna-XM_032942703.1	0	-	10	4242	0	2	1685,1838,	0,2431,
NW_022656738.1	3179	5821	rna-XM_032942702.1	0	+	3326	5821	0	7	1188,211,224,111,126,334,52,	0,1252,1531,1833,2003,2195,2590,
NW_022656737.1	190	1509	rna-XM_032942701.1	0	+	589	1458	0	5	319,170,102,193,56,	0,379,611,996,1263,
NW_022656737.1	190	1509	rna-XR_004401263.1	0	+	1509	1509	0	5	319,170,102,369,56,	0,379,611,820,1263,
NW_022656734.1	28	2663	rna-XM_032942700.1	0	+	28	2520	0	5	240,1147,169,369,428,	0,309,1513,1769,2207,
NW_022656730.1	1332	2892	rna-XM_032942699.1	0	-	2158	2747	0	3	946,102,346,	0,1038,1214,
NW_022656730.1	1322	2892	rna-XR_004401261.1	0	-	2892	2892	0	4	119,779,102,346,	0,177,1048,1224,
NW_022656727.1	3677	6399	rna-XM_032942695.1	0	+	3798	6351	0	7	128,206,177,619,751,192,205,	0,206,488,734,1418,2254,2517,
NW_022656727.1	3585	6399	rna-XM_032942694.1	0	+	3728	6351	0	8	220,211,177,309,244,751,192,205,	0,293,580,826,1201,1510,2346,2609,
NW_022656727.1	3585	6399	rna-XM_032942693.1	0	+	3728	6351	0	7	220,211,177,619,751,192,205,	0,293,580,826,1510,2346,2609,
NW_022656727.1	14	1813	rna-XM_032942697.1	0	+	39	1757	0	2	704,643,	0,1156,
NW_022656727.1	14	1813	rna-XM_032942698.1	0	+	39	1617	0	3	857,150,228,	0,1309,1571,
NW_022656727.1	14	1813	rna-XM_032942696.1	0	+	39	1757	0	2	857,490,	0,1309,
NW_022656726.1	3088	3790	rna-XM_032942692.1	0	+	3088	3790	0	1	702,	0,
NW_022656724.1	10379	15843	rna-XM_032942691.1	0	-	10548	15275	0	10	2092,147,114,787,227,126,366,256,429,324,	0,2153,2357,2534,3388,3679,3868,4299,4639,5140,
NW_022656724.1	10379	15846	rna-XM_032942688.1	0	-	10548	15275	0	11	2092,147,114,787,242,126,366,256,429,111,137,	0,2153,2357,2534,3388,3679,3868,4299,4639,5140,5330,
NW_022656724.1	10379	15949	rna-XM_032942689.1	0	-	10548	15275	0	10	2092,147,114,787,242,126,366,256,320,50,	0,2153,2357,2534,3388,3679,3868,4299,4639,5520,
NW_022656724.1	10379	16729	rna-XM_032942690.1	0	-	10548	15275	0	10	2092,147,114,787,242,126,366,256,320,76,	0,2153,2357,2534,3388,3679,3868,4299,4639,6274,
NW_022656723.1	7350	8541	rna-XM_032942687.1	0	-	7350	8541	0	2	607,389,	0,802,
NW_022656722.1	6	510	rna-XM_032942686.1	0	-	6	481	0	3	61,248,38,	0,138,466,
NW_022656721.1	16116	17276	rna-XM_032942685.1	0	-	16343	17259	0	4	114,176,333,371,	0,180,415,789,
NW_022656721.1	13883	14858	rna-XM_032942684.1	0	-	13883	14858	0	1	975,	0,
NW_022656712.1	25	4083	rna-XM_032942682.1	0	+	57	2472	0	4	2596,118,106,1061,	0,2656,2836,2997,
NW_022656711.1	8	2668	rna-XM_032942681.1	0	+	48	2668	0	2	165,726,	0,1934,
NW_022656709.1	400	3246	rna-XM_032942680.1	0	+	400	3246	0	4	1095,543,379,462,	0,1173,2003,2384,
NW_022656702.1	6	1357	rna-XM_032942679.1	0	+	22	1144	0	1	1351,	0,
NW_022656699.1	10343	11439	rna-XM_032942678.1	0	+	10704	11439	0	3	7,184,758,	0,83,338,
NW_022656696.1	324	1970	rna-XM_032942677.1	0	+	465	1802	0	6	199,167,341,162,81,286,	0,278,502,901,1218,1360,
NW_022656695.1	14	3108	rna-XM_032942676.1	0	-	14	3108	0	8	71,60,107,223,254,389,124,44,	0,189,321,492,795,1152,2047,3050,
NW_022656689.1	2005	3292	rna-XM_032942675.1	0	+	2250	2699	0	4	148,182,94,638,	0,227,478,649,
NW_022656686.1	3262	4105	rna-XM_032942674.1	0	+	3363	4105	0	3	452,199,71,	0,510,772,
NW_022656684.1	1240	2419	rna-XM_032942672.1	0	-	1240	2419	0	1	1179,	0,
NW_022656680.1	8	2434	rna-XM_032942671.1	0	+	563	2434	0	11	370,267,62,134,115,163,84,159,252,45,38,	0,489,833,965,1158,1341,1570,1727,1953,2277,2388,
NW_022656680.1	8	2434	rna-XM_032942670.1	0	+	440	2434	0	11	756,62,134,115,163,84,159,85,101,45,38,	0,833,965,1158,1341,1570,1727,1953,2104,2277,2388,
NW_022656679.1	726	2179	rna-XM_032942669.1	0	-	913	2179	0	2	711,676,	0,777,
NW_022656678.1	1053	2102	rna-XM_032942667.1	0	+	1206	2102	0	5	193,67,176,317,24,	0,281,405,645,1025,
NW_022656678.1	208	919	rna-XM_032942668.1	0	-	281	709	0	3	215,137,240,	0,276,471,
NW_022656676.1	32	660	rna-XM_032942666.1	0	-	32	660	0	1	628,	0,
NW_022656674.1	1722	3997	rna-XM_032942662.1	0	-	1907	3796	0	9	302,306,244,85,277,102,30,104,208,	0,366,753,1065,1211,1546,1711,1906,2067,
NW_022656674.1	1175	1795	rna-XM_032942665.1	0	+	1175	1718	0	3	179,85,232,	0,252,388,
NW_022656673.1	274	1586	rna-XM_032942661.1	0	-	584	1573	0	5	166,607,42,58,37,	0,305,1017,1145,1275,
NW_022656672.1	5	2022	rna-XM_032942660.1	0	-	5	2019	0	9	78,127,200,229,351,205,132,103,61,	0,133,332,589,905,1316,1586,1779,1956,
NW_022656670.1	919	1964	rna-XM_032942659.1	0	-	919	1625	0	2	618,342,	0,703,
NW_022656667.1	124	3539	rna-XM_032942658.1	0	-	802	1913	0	3	700,1963,519,	0,764,2896,
NW_022656667.1	124	3539	rna-XM_032942657.1	0	-	371	1913	0	3	849,1665,519,	0,1062,2896,
NW_022656667.1	124	3539	rna-XM_032942655.1	0	-	371	1913	0	3	2727,151,281,	0,2896,3134,
NW_022656667.1	124	3539	rna-XM_032942656.1	0	-	371	1913	0	2	2727,281,	0,3134,
NW_022656665.1	149	2888	rna-XM_032942654.1	0	-	319	1480	0	2	271,2369,	0,370,
NW_022656661.1	6	817	rna-XM_032942652.1	0	+	6	718	0	2	51,708,	0,103,
NW_022656659.1	510	3232	rna-XM_032942649.1	0	-	871	3195	0	5	114,696,701,700,240,	0,179,941,1707,2482,
NW_022656659.1	510	3232	rna-XM_032942650.1	0	-	871	3195	0	6	114,696,169,478,700,240,	0,179,941,1164,1707,2482,
NW_022656659.1	510	3232	rna-XM_032942651.1	0	-	871	3195	0	6	114,696,701,125,509,240,	0,179,941,1707,1898,2482,
NW_022656653.1	1102	2311	rna-XM_032942648.1	0	-	1102	2311	0	1	1209,	0,
NW_022656650.1	836	5589	rna-XM_032942647.1	0	+	836	5589	0	15	67,27,221,200,245,285,117,226,506,129,212,162,219,78,143,	0,343,523,1013,1282,1589,1977,2159,2440,3002,3212,3625,4143,4432,4610,
NW_022656647.1	13	732	rna-XM_032942645.1	0	-	13	653	0	2	400,240,	0,479,
NW_022656642.1	81	1677	rna-XM_032942644.1	0	+	132	1659	0	6	159,160,190,133,267,240,	0,258,564,818,1025,1356,
NW_022656641.1	1111	2166	rna-XM_032942643.1	0	-	1985	2166	0	1	1055,	0,
NW_022656640.1	8	1766	rna-XM_032942642.1	0	+	8	1632	0	8	69,177,203,157,153,132,135,230,	0,126,369,651,880,1112,1326,1528,
NW_022656636.1	320	1855	rna-XM_032942641.1	0	-	424	1089	0	3	426,188,775,	0,497,760,
NW_022656633.1	6	1608	rna-XM_032942639.1	0	+	6	1608	0	7	144,178,165,162,141,146,42,	0,248,596,860,1084,1304,1560,
NW_022656631.1	15	923	rna-XM_032942638.1	0	-	15	923	0	2	702,42,	0,866,
NW_022656627.1	16	1644	rna-XM_032942637.1	0	-	16	1644	0	2	1384,45,	0,1583,
NW_022656625.1	255	914	rna-XM_032942636.1	0	+	255	803	0	4	48,63,222,122,	0,119,252,537,
NW_022656624.1	1336	1699	rna-XM_032942635.1	0	+	1336	1699	0	1	363,	0,
NW_022656620.1	13	1615	rna-XM_032942634.1	0	+	211	1615	0	1	1602,	0,
NW_022656619.1	56	1303	rna-XM_032942633.1	0	-	56	1235	0	2	1030,72,	0,1175,
NW_022656616.1	1381	2217	rna-XM_032942631.1	0	+	1381	2178	0	1	836,	0,
NW_022656615.1	31	1302	rna-XM_032942630.1	0	+	91	1302	0	1	1271,	0,
NW_022656612.1	64	1471	rna-XM_032942629.1	0	-	64	1471	0	1	1407,	0,
NW_022656610.1	13	693	rna-XM_032942628.1	0	+	198	693	0	3	206,200,144,	0,275,536,
NW_022656609.1	789	1797	rna-XM_032942627.1	0	+	1139	1797	0	1	1008,	0,
NW_022656607.1	800	3104	rna-XM_032942626.1	0	+	800	3104	0	8	20,197,234,469,219,168,334,176,	0,85,351,645,1178,1497,1728,2128,
NW_022656598.1	78	932	rna-XM_032942624.1	0	+	78	932	0	4	131,95,145,148,	0,233,392,706,
NW_022656593.1	21	1122	rna-XM_032942623.1	0	-	21	460	0	4	190,220,114,118,	0,261,771,983,
NW_022656590.1	10	891	rna-XM_032942622.1	0	+	10	658	0	3	64,133,544,	0,136,337,
NW_022656585.1	71	1068	rna-XM_032942621.1	0	+	71	1068	0	5	205,80,73,174,182,	0,268,420,575,815,
NW_022656583.1	291	1101	rna-XM_032942620.1	0	-	341	716	0	4	289,156,156,10,	0,355,586,800,
NW_022656581.1	6	1035	rna-XM_032942619.1	0	-	6	1035	0	1	1029,	0,
NW_022656577.1	3	1239	rna-XM_032942618.1	0	-	3	1239	0	1	1236,	0,
NW_022656576.1	7	1189	rna-XM_032942617.1	0	+	62	1164	0	7	221,176,87,81,81,115,51,	0,298,535,679,819,958,1131,
NW_022656567.1	6	1236	rna-XM_032942615.1	0	+	6	1236	0	7	85,46,167,155,78,147,81,	0,193,299,533,745,927,1149,
NW_022656563.1	12413	34341	rna-XM_032942614.1	0	+	18174	34216	0	4	274,131,316,668,	0,5725,12620,21260,
NW_022656563.1	12413	68553	rna-XM_032942613.1	0	+	18174	68532	0	6	274,131,316,199,211,253,	0,5725,12620,42180,42434,55887,
NW_022656563.1	8416	10832	rna-XM_032942610.1	0	-	8472	10447	0	4	1139,278,135,629,	0,1235,1588,1787,
NW_022656563.1	5557	8342	rna-XM_032942611.1	0	-	6552	7906	0	6	900,240,324,254,207,515,	0,965,1278,1656,1979,2270,
NW_022656563.1	537	1090	rna-XM_032942612.1	0	-	537	1062	0	1	553,	0,
NW_022656561.1	1807	2599	rna-XM_032942608.1	0	+	1971	2573	0	2	388,327,	0,465,
NW_022656560.1	24	678	rna-XM_032942607.1	0	+	24	611	0	3	27,116,323,	0,121,331,
NW_022656559.1	35	1132	rna-XM_032942606.1	0	-	272	1114	0	3	387,209,340,	0,472,757,
NW_022656553.1	9	1061	rna-XM_032942605.1	0	+	114	1061	0	1	1052,	0,
NW_022656549.1	87	1988	rna-XM_032942604.1	0	-	222	1830	0	2	905,936,	0,965,
NW_022656536.1	6	1127	rna-XM_032942602.1	0	-	244	844	0	1	1121,	0,
NW_022656535.1	40	1243	rna-XM_032942601.1	0	+	40	1243	0	1	1203,	0,
NW_022656533.1	32	940	rna-XM_032942600.1	0	-	32	937	0	3	243,276,240,	0,327,668,
NW_022656530.1	1195	1843	rna-XM_032942599.1	0	-	1302	1843	0	2	405,160,	0,488,
NW_022656529.1	5	1277	rna-XM_032942598.1	0	-	5	905	0	6	174,128,261,107,114,199,	0,232,362,683,853,1073,
NW_022656522.1	90874	92806	rna-XM_032942597.1	0	+	90874	92691	0	9	27,95,94,159,145,218,129,149,353,	0,106,266,414,637,857,1146,1345,1579,
NW_022656522.1	84025	87659	rna-XM_032942581.1	0	+	84025	87592	0	14	292,93,389,129,247,155,106,206,153,31,266,159,183,232,	0,366,525,977,1163,1543,1799,1972,2260,2476,2578,2933,3157,3402,
NW_022656522.1	79043	81214	rna-XM_032942584.1	0	+	79102	81037	0	9	224,95,94,159,145,218,129,149,415,	0,296,461,617,838,1044,1325,1525,1756,
NW_022656522.1	77291	78121	rna-XM_032942592.1	0	-	77437	77968	0	3	434,105,159,	0,493,671,
NW_022656522.1	77291	78121	rna-XM_032942593.1	0	-	77437	77968	0	3	431,105,159,	0,493,671,
NW_022656522.1	75367	76046	rna-XM_032942594.1	0	+	75475	75947	0	3	129,121,254,	0,242,425,
NW_022656522.1	71534	74909	rna-XM_032942585.1	0	+	72174	74117	0	8	201,124,211,185,162,179,115,1070,	0,625,1146,1426,1670,1895,2131,2305,
NW_022656522.1	69851	71320	rna-XM_032942590.1	0	+	69982	71070	0	6	159,153,212,168,117,307,	0,221,446,744,983,1162,
NW_022656522.1	67947	69685	rna-XM_032942589.1	0	-	68180	69606	0	6	552,211,122,179,92,155,	0,617,909,1088,1340,1583,
NW_022656522.1	64037	66434	rna-XM_032942583.1	0	-	64345	66308	0	2	2159,177,	0,2220,
NW_022656522.1	62086	63693	rna-XM_032942591.1	0	+	62540	63566	0	4	540,253,151,282,	0,601,1063,1325,
NW_022656522.1	58218	60135	rna-XM_032942586.1	0	-	58604	60032	0	6	624,271,131,210,165,168,	0,698,1046,1246,1521,1749,
NW_022656522.1	54784	56065	rna-XM_032942595.1	0	-	54784	56065	0	5	238,271,131,210,140,	0,312,654,866,1141,
NW_022656522.1	50802	53989	rna-XM_032942582.1	0	-	50921	53989	0	5	1817,372,363,99,124,	0,1875,2309,2772,3063,
NW_022656522.1	45337	49469	rna-XM_032942575.1	0	-	45471	49378	0	5	2429,381,393,102,355,	0,2486,2934,3425,3777,
NW_022656522.1	44462	45335	rna-XM_032942579.1	0	+	44525	45149	0	3	72,153,480,	0,172,393,
NW_022656522.1	38540	41541	rna-XM_032942576.1	0	-	38698	41446	0	14	223,56,67,105,170,114,140,104,136,216,81,192,94,226,	0,291,435,565,812,1047,1235,1438,1625,1860,2145,2301,2597,2775,
NW_022656522.1	36318	38430	rna-XM_032942577.1	0	-	36774	38023	0	2	914,1083,	0,1029,
NW_022656522.1	34698	35664	rna-XM_032942580.1	0	+	34832	35395	0	3	191,96,506,	0,301,460,
NW_022656522.1	29872	31668	rna-XM_032942564.1	0	-	30061	31494	0	6	430,271,131,219,165,251,	0,499,833,1032,1308,1545,
NW_022656522.1	27118	29730	rna-XM_032942563.1	0	-	27375	29516	0	8	670,75,85,131,106,161,132,422,	0,735,874,1112,1347,1698,1994,2190,
NW_022656522.1	26010	27167	rna-XM_032942569.1	0	+	26187	27025	0	3	498,190,333,	0,567,824,
NW_022656522.1	13185	24693	rna-XM_032942561.1	0	-	13336	24209	0	16	353,250,954,169,189,1153,733,733,396,635,922,2276,616,160,68,544,	0,415,729,1751,1992,2250,3468,4264,5054,5514,6216,7204,9552,10237,10833,10964,
NW_022656522.1	13185	25933	rna-XM_032942562.1	0	-	13336	24209	0	17	353,250,954,169,189,1153,733,733,396,635,922,2276,616,160,68,80,187,	0,415,729,1751,1992,2250,3468,4264,5054,5514,6216,7204,9552,10237,10833,10964,12561,
NW_022656522.1	11889	13152	rna-XM_032942573.1	0	+	12135	12913	0	5	309,51,108,124,391,	0,394,518,688,872,
NW_022656522.1	11864	13152	rna-XM_032942572.1	0	+	12135	12913	0	6	139,125,51,108,142,391,	0,209,419,543,695,897,
NW_022656522.1	9418	11818	rna-XM_032942570.1	0	-	9955	10565	0	3	741,373,1135,	0,808,1265,
NW_022656522.1	9418	11819	rna-XM_032942571.1	0	-	9955	10565	0	4	741,228,64,1136,	0,808,1117,1265,
NW_022656522.1	9459	11825	rna-XR_004401191.1	0	-	11825	11825	0	4	700,373,546,467,	0,767,1224,1899,
NW_022656522.1	9459	11826	rna-XR_004401190.1	0	-	11826	11826	0	4	700,373,619,468,	0,767,1224,1899,
NW_022656522.1	9418	11821	rna-XR_004401192.1	0	-	11821	11821	0	4	741,373,56,1015,	0,808,1265,1388,
NW_022656522.1	9418	11821	rna-XR_004401193.1	0	-	11821	11821	0	4	741,373,56,1011,	0,808,1265,1392,
NW_022656522.1	7882	9224	rna-XM_032942565.1	0	+	8049	9051	0	4	92,210,362,471,	0,167,444,871,
NW_022656522.1	4875	6142	rna-XM_032942567.1	0	+	5077	5989	0	4	137,204,320,424,	0,202,460,843,
NW_022656522.1	2929	4359	rna-XM_032942566.1	0	+	3207	4194	0	4	194,213,389,424,	0,278,550,1006,
NW_022656522.1	604	1402	rna-XM_032942574.1	0	-	747	1337	0	3	435,128,77,	0,503,721,
NW_022656520.1	5981	7442	rna-XM_032942559.1	0	-	6044	6865	0	7	93,181,114,150,126,254,97,	0,157,400,611,867,1049,1364,
NW_022656520.1	5603	7442	rna-XM_032942558.1	0	-	6044	6865	0	8	346,74,181,114,150,126,254,97,	0,397,535,778,989,1245,1427,1742,
NW_022656517.1	785	1235	rna-XM_032942556.1	0	-	785	1235	0	1	450,	0,
NW_022656515.1	136	1069	rna-XM_032942555.1	0	-	136	1069	0	1	933,	0,
NW_022656512.1	30760	33789	rna-XM_032942554.1	0	+	30829	33260	0	9	93,123,204,189,173,205,68,156,1331,	0,154,337,601,853,1088,1357,1484,1698,
NW_022656512.1	17143	18142	rna-XM_032942553.1	0	-	17417	18127	0	4	370,87,104,97,	0,427,571,902,
NW_022656511.1	16471	18940	rna-XM_032942552.1	0	+	16471	18940	0	4	86,904,404,193,	0,178,1147,2276,
NW_022656511.1	15591	16049	rna-XM_032942551.1	0	+	15591	16049	0	2	183,216,	0,242,
NW_022656509.1	31	1976	rna-XM_032942549.1	0	-	31	1976	0	1	1945,	0,
NW_022656501.1	54836	58081	rna-XM_032942548.1	0	-	54900	58041	0	10	229,179,66,76,156,161,103,126,62,410,	0,465,810,1092,1682,1916,2217,2392,2685,2835,
NW_022656501.1	48818	53848	rna-XM_032942546.1	0	+	49014	52517	0	14	259,306,72,153,240,295,282,378,272,248,79,1004,153,379,	0,321,688,818,1049,1378,1742,2111,2571,2898,3198,3345,4422,4651,
NW_022656501.1	40676	47769	rna-XM_032942540.1	0	+	41846	47363	0	15	989,91,344,127,377,86,220,141,102,69,183,153,294,160,734,	0,1111,2821,3234,3436,3884,4056,4513,4875,5051,5202,5493,5740,6108,6359,
NW_022656501.1	34413	35736	rna-XM_032942542.1	0	-	34751	35736	0	5	381,89,157,224,223,	0,441,600,817,1100,
NW_022656501.1	30823	32253	rna-XM_032942544.1	0	-	31084	32105	0	4	411,209,198,422,	0,468,749,1008,
NW_022656501.1	30808	32304	rna-XM_032942543.1	0	-	31084	32105	0	5	153,189,209,198,473,	0,237,483,764,1023,
NW_022656501.1	29115	30632	rna-XM_032942545.1	0	+	29194	30580	0	6	100,115,150,221,123,235,	0,227,400,824,1104,1282,
NW_022656501.1	24118	27388	rna-XM_032942541.1	0	+	24515	26965	0	9	547,98,111,139,131,169,103,228,611,	0,608,770,945,1152,1357,1620,2035,2659,
NW_022656501.1	15625	17426	rna-XM_032942536.1	0	-	15758	17291	0	6	343,238,168,144,355,175,	0,420,769,996,1212,1626,
NW_022656501.1	15625	17426	rna-XM_032942537.1	0	-	15758	17291	0	7	343,238,168,144,209,89,175,	0,420,769,996,1212,1478,1626,
NW_022656501.1	14524	15483	rna-XM_032942538.1	0	+	14694	15412	0	4	219,184,115,251,	0,284,532,708,
NW_022656498.1	1907	2445	rna-XM_032942533.1	0	-	1986	2445	0	3	229,97,78,	0,293,460,
NW_022656494.1	3386	4040	rna-XM_032942532.1	0	-	3386	4025	0	1	654,	0,
NW_022656494.1	2533	3036	rna-XM_032942531.1	0	+	2533	3036	0	3	84,98,184,	0,148,319,
NW_022656481.1	8775	11488	rna-XM_032942529.1	0	-	8953	11464	0	8	468,181,320,132,156,561,340,93,	0,532,776,1161,1354,1585,2208,2620,
NW_022656480.1	10049	13152	rna-XM_032942527.1	0	+	10416	11823	0	4	2089,185,107,508,	0,2184,2423,2595,
NW_022656480.1	10049	13152	rna-XM_032942526.1	0	+	10416	11823	0	4	2089,211,107,508,	0,2158,2423,2595,
NW_022656480.1	9973	13152	rna-XM_032942525.1	0	+	10416	11823	0	5	96,51,2166,107,508,	0,167,279,2499,2671,
NW_022656480.1	9970	13152	rna-XM_032942524.1	0	+	10416	11823	0	4	99,2166,107,508,	0,282,2502,2674,
NW_022656480.1	10049	13152	rna-XR_004401162.1	0	+	13152	13152	0	4	316,482,107,508,	0,1887,2423,2595,
NW_022656480.1	169	1096	rna-XM_032942523.1	0	-	169	859	0	3	234,60,502,	0,301,425,
NW_022656479.1	17	1494	rna-XM_032942521.1	0	-	17	1494	0	5	55,105,536,126,130,	0,388,550,1153,1347,
NW_022656478.1	6	1004	rna-XM_032942520.1	0	+	16	1004	0	2	377,554,	0,444,
NW_022656477.1	716	1523	rna-XM_032942519.1	0	-	811	1523	0	3	393,248,9,	0,471,798,
NW_022656475.1	4	1234	rna-XM_032942518.1	0	-	4	955	0	1	1230,	0,
NW_022656470.1	4678	5476	rna-XM_032942517.1	0	-	4678	5476	0	2	275,454,	0,344,
NW_022656464.1	48	806	rna-XM_032942515.1	0	+	48	806	0	2	287,400,	0,358,
NW_022656463.1	22	1004	rna-XM_032942514.1	0	-	22	1004	0	2	150,303,	0,679,
NW_022656461.1	599	1984	rna-XM_032942513.1	0	+	852	1961	0	4	153,415,42,179,	0,213,940,1206,
NW_022656461.1	593	1984	rna-XM_032942512.1	0	+	852	1961	0	4	159,412,42,179,	0,222,946,1212,
NW_022656459.1	43828	44243	rna-XM_032942509.1	0	-	44027	44243	0	1	415,	0,
NW_022656459.1	6546	9122	rna-XM_032942510.1	0	+	6729	8935	0	9	85,327,147,338,154,197,175,101,484,	0,160,543,768,1177,1397,1666,1906,2092,
NW_022656459.1	3604	6523	rna-XM_032942511.1	0	-	3869	6435	0	5	197,21,113,291,467,	0,259,1886,2067,2452,
NW_022656458.1	135	4148	rna-XM_032942508.1	0	+	135	4148	0	14	36,184,84,223,130,198,132,164,127,164,121,174,111,220,	0,290,730,1385,1681,1888,2153,2358,2623,2835,3068,3258,3593,3793,
NW_022656456.1	587	2284	rna-XM_032942507.1	0	-	621	2129	0	6	241,241,168,144,190,258,	0,304,621,936,1146,1439,
NW_022656449.1	2825	4110	rna-XM_032942505.1	0	-	3076	3883	0	3	480,330,340,	0,539,945,
NW_022656449.1	2825	4111	rna-XR_004401154.1	0	-	4111	4111	0	4	113,286,330,341,	0,194,539,945,
NW_022656449.1	2825	4112	rna-XR_004401155.1	0	-	4112	4112	0	4	117,286,330,342,	0,194,539,945,
NW_022656449.1	1641	2915	rna-XM_032942504.1	0	+	1980	2900	0	5	232,231,141,306,54,	0,333,648,850,1220,
NW_022656449.1	159	1645	rna-XM_032942503.1	0	-	420	1645	0	4	428,265,233,101,	0,505,905,1385,
NW_022656440.1	1846	2433	rna-XM_032942501.1	0	+	1846	2328	0	2	409,116,	0,471,
NW_022656440.1	381	1431	rna-XM_032942502.1	0	-	811	1195	0	4	345,203,84,254,	0,410,655,796,
NW_022656436.1	24	1417	rna-XM_032942500.1	0	+	24	1417	0	1	1393,	0,
NW_022656435.1	41	4601	rna-XM_032942499.1	0	-	41	4590	0	5	2127,222,210,168,59,	0,2876,3989,4256,4501,
NW_022656434.1	557	3300	rna-XM_032942498.1	0	+	557	3300	0	3	1318,925,263,	0,1499,2480,
NW_022656426.1	44	3044	rna-XM_032942497.1	0	-	170	3044	0	1	3000,	0,
NW_022656423.1	9	2667	rna-XM_032942495.1	0	-	9	2388	0	4	321,78,1135,288,	0,388,534,2370,
NW_022656420.1	388	5803	rna-XM_032942494.1	0	+	388	5803	0	1	5415,	0,
NW_022656418.1	2438	4473	rna-XM_032942493.1	0	+	2438	3910	0	6	207,231,189,115,155,743,	0,267,572,883,1063,1292,
NW_022656417.1	1343	2464	rna-XM_032942492.1	0	+	1646	2323	0	5	159,196,163,121,201,	0,231,506,737,920,
NW_022656417.1	1343	2473	rna-XM_032942491.1	0	+	1646	2444	0	5	159,196,163,111,210,	0,231,506,737,920,
NW_022656415.1	465	1670	rna-XM_032942489.1	0	+	745	1670	0	2	339,784,	0,421,
NW_022656415.1	6	473	rna-XM_032942490.1	0	-	6	456	0	2	250,131,	0,336,
NW_022656406.1	430	3277	rna-XM_032942487.1	0	-	504	3027	0	7	211,173,119,207,84,126,178,	0,1131,1372,1591,1869,2480,2669,
NW_022656403.1	6	1413	rna-XM_032942486.1	0	+	222	1413	0	5	238,249,264,327,101,	0,294,600,921,1306,
NW_022656402.1	198	1204	rna-XM_032942485.1	0	+	212	1204	0	4	167,196,235,216,	0,228,497,790,
NW_022656397.1	4	1089	rna-XM_032942484.1	0	-	4	1089	0	3	78,238,165,	0,148,920,
NW_022656394.1	225	5017	rna-XM_032942483.1	0	+	362	4676	0	1	4792,	0,
NW_022656393.1	3199	5590	rna-XM_032942481.1	0	-	3525	5353	0	8	482,216,228,115,226,334,175,109,	0,550,839,1127,1302,1592,1992,2282,
NW_022656393.1	3	3005	rna-XM_032942480.1	0	-	3	2837	0	5	1079,317,153,296,898,	0,1142,1518,1742,2104,
NW_022656389.1	628	1499	rna-XM_032942479.1	0	+	628	1288	0	4	64,351,165,91,	0,140,547,780,
NW_022656388.1	1782	2362	rna-XM_032942478.1	0	-	1782	2288	0	3	26,178,239,	0,92,341,
NW_022656388.1	57	644	rna-XM_032942477.1	0	-	57	427	0	2	43,321,	0,266,
NW_022656387.1	168	1045	rna-XM_032942476.1	0	-	187	1045	0	3	94,131,48,	0,148,829,
NW_022656384.1	3643	5991	rna-XM_032942474.1	0	-	4300	5991	0	7	671,86,224,129,147,267,341,	0,743,932,1257,1449,1676,2007,
NW_022656384.1	3576	5991	rna-XM_032942473.1	0	-	4062	5991	0	7	738,103,224,129,147,267,341,	0,810,999,1324,1516,1743,2074,
NW_022656384.1	2026	3305	rna-XM_032942475.1	0	-	2605	3189	0	3	746,101,178,	0,813,1101,
NW_022656383.1	5	2874	rna-XM_032942471.1	0	+	5	2874	0	1	2869,	0,
NW_022656381.1	113	1874	rna-XM_032942470.1	0	-	113	1874	0	1	1761,	0,
NW_022656376.1	1873	2983	rna-XM_032942469.1	0	+	1873	2983	0	2	127,622,	0,488,
NW_022656373.1	12	841	rna-XM_032942468.1	0	-	33	723	0	3	221,204,218,	0,299,611,
NW_022656368.1	12	927	rna-XM_032942467.1	0	+	12	927	0	1	915,	0,
NW_022656366.1	16	1552	rna-XM_032942466.1	0	+	16	1375	0	7	89,274,116,142,118,124,285,	0,151,492,674,875,1061,1251,
NW_022656360.1	25	1381	rna-XM_032942465.1	0	+	476	1381	0	1	1356,	0,
NW_022656357.1	11908	13269	rna-XM_032942459.1	0	+	11908	12997	0	4	31,231,338,564,	0,102,400,797,
NW_022656357.1	10143	11146	rna-XM_032942461.1	0	+	10143	10980	0	3	52,338,473,	0,127,530,
NW_022656357.1	4172	5594	rna-XM_032942462.1	0	+	4172	5409	0	4	62,162,383,507,	0,189,455,915,
NW_022656357.1	2032	2876	rna-XM_032942464.1	0	+	2193	2876	0	3	23,186,380,	0,161,464,
NW_022656357.1	6	1341	rna-XM_032942460.1	0	+	141	1141	0	4	32,201,350,519,	0,135,404,816,
NW_022656356.1	2920	3605	rna-XM_032942457.1	0	+	2920	3436	0	2	63,499,	0,186,
NW_022656356.1	1097	2121	rna-XM_032942456.1	0	+	1097	1900	0	2	39,830,	0,194,
NW_022656354.1	37	747	rna-XM_032942455.1	0	-	37	585	0	3	188,199,189,	0,252,521,
NW_022656352.1	17	1140	rna-XM_032942454.1	0	-	393	1005	0	2	862,195,	0,928,
NW_022656343.1	383	1147	rna-XM_032942453.1	0	-	1074	1147	0	1	764,	0,
NW_022656342.1	399	1088	rna-XM_032942452.1	0	-	755	1088	0	1	689,	0,
NW_022656339.1	15	1760	rna-XM_032942451.1	0	+	76	1760	0	6	133,103,113,92,28,208,	0,196,372,1183,1347,1537,
NW_022656331.1	444	1330	rna-XM_032942450.1	0	-	677	1249	0	3	379,160,216,	0,450,670,
NW_022656327.1	1175	1862	rna-XM_032942448.1	0	-	1175	1862	0	1	687,	0,
NW_022656323.1	61	2440	rna-XM_032942447.1	0	+	355	2440	0	8	558,72,191,246,112,237,192,147,	0,778,920,1192,1500,1672,1973,2232,
NW_022656321.1	1737	3017	rna-XM_032942446.1	0	+	1737	3017	0	5	12,114,204,367,183,	0,159,396,663,1097,
NW_022656317.1	10	1646	rna-XM_032942443.1	0	-	10	1311	0	3	376,492,602,	0,465,1034,
NW_022656317.1	10	1646	rna-XM_032942444.1	0	-	10	1311	0	4	376,492,291,189,	0,465,1034,1447,
NW_022656317.1	10	1648	rna-XM_032942442.1	0	-	10	1516	0	4	376,492,291,171,	0,465,1034,1467,
NW_022656312.1	199	1250	rna-XM_032942441.1	0	-	384	1250	0	4	374,222,108,135,	0,471,748,916,
NW_022656310.1	2964	4386	rna-XM_032942433.1	0	+	3489	4386	0	6	390,78,59,111,76,60,	0,501,791,977,1184,1362,
NW_022656310.1	2964	4386	rna-XM_032942432.1	0	+	3489	4386	0	6	390,97,59,111,76,60,	0,482,791,977,1184,1362,
NW_022656310.1	1666	4386	rna-XM_032942438.1	0	+	3767	4386	0	5	242,59,111,76,60,	0,2089,2275,2482,2660,
NW_022656310.1	1666	4386	rna-XM_032942436.1	0	+	3489	4386	0	6	242,78,59,111,76,60,	0,1799,2089,2275,2482,2660,
NW_022656310.1	1666	4386	rna-XM_032942434.1	0	+	3489	4386	0	6	242,97,59,111,76,60,	0,1780,2089,2275,2482,2660,
NW_022656310.1	1666	4386	rna-XM_032942437.1	0	+	3489	4386	0	7	242,178,78,59,111,76,60,	0,1114,1799,2089,2275,2482,2660,
NW_022656310.1	63	1011	rna-XM_032942440.1	0	-	100	847	0	2	821,76,	0,872,
NW_022656310.1	63	1075	rna-XM_032942439.1	0	-	100	847	0	2	787,140,	0,872,
NW_022656307.1	2377	4508	rna-XM_032942431.1	0	+	2751	4508	0	3	1823,117,56,	0,1885,2075,
NW_022656307.1	27	1684	rna-XM_032942430.1	0	-	27	1650	0	4	152,117,98,118,	0,801,994,1539,
NW_022656306.1	112	1795	rna-XM_032942429.1	0	-	112	1795	0	6	44,66,68,121,237,256,	0,111,329,471,1112,1427,
NW_022656305.1	490	1788	rna-XM_032942428.1	0	-	490	1788	0	2	366,133,	0,1165,
NW_022656302.1	55	1833	rna-XM_032942427.1	0	-	55	1592	0	7	37,121,51,288,265,66,351,	0,114,301,451,800,1130,1427,
NW_022656298.1	114	2242	rna-XM_032942425.1	0	+	114	2242	0	1	2128,	0,
NW_022656294.1	71	2960	rna-XM_032942424.1	0	-	71	2960	0	6	494,308,511,276,475,107,	0,586,969,1927,2205,2782,
NW_022656279.1	193	1573	rna-XM_032942422.1	0	+	193	1573	0	1	1380,	0,
NW_022656277.1	80	1745	rna-XM_032942421.1	0	+	293	1745	0	6	310,138,165,188,244,292,	0,384,582,819,1067,1373,
NW_022656276.1	306	2092	rna-XM_032942420.1	0	+	306	2092	0	7	173,490,91,159,182,145,116,	0,242,810,965,1198,1447,1670,
NW_022656272.1	15	1504	rna-XM_032942419.1	0	-	46	1504	0	2	619,148,	0,1341,
NW_022656271.1	4832	5386	rna-XM_032942416.1	0	+	4982	5386	0	3	225,94,108,	0,283,446,
NW_022656271.1	3956	4770	rna-XM_032942418.1	0	-	4057	4630	0	4	149,134,134,202,	0,202,394,612,
NW_022656271.1	3670	4784	rna-XR_004401121.1	0	-	4784	4784	0	5	262,110,134,134,216,	0,325,488,680,898,
NW_022656271.1	1380	3971	rna-XM_032942415.1	0	+	1380	3780	0	12	62,136,122,124,122,177,323,160,264,172,110,79,	0,121,320,548,729,918,1153,1537,1778,2105,2341,2512,
NW_022656268.1	411	1753	rna-XM_032942414.1	0	+	580	1545	0	6	227,155,54,136,129,327,	0,297,512,626,824,1015,
NW_022656266.1	9	2160	rna-XM_032942413.1	0	+	671	2041	0	4	895,512,125,404,	0,978,1560,1747,
NW_022656265.1	318	1520	rna-XM_032942412.1	0	-	318	1520	0	5	172,108,378,123,161,	0,245,412,859,1041,
NW_022656262.1	2232	3966	rna-XM_032942411.1	0	-	2232	3966	0	3	710,131,14,	0,1222,1720,
NW_022656260.1	844	1952	rna-XM_032942410.1	0	+	844	1917	0	5	14,144,168,247,281,	0,59,289,518,827,
NW_022656259.1	41	1758	rna-XM_032942407.1	0	-	988	1758	0	4	1169,195,96,80,	0,1207,1471,1637,
NW_022656259.1	41	1758	rna-XM_032942409.1	0	-	988	1758	0	4	1139,186,96,80,	0,1216,1471,1637,
NW_022656256.1	496	1456	rna-XM_032942406.1	0	+	496	1456	0	1	960,	0,
NW_022656252.1	155	2654	rna-XM_032942404.1	0	-	155	2654	0	1	2499,	0,
NW_022656251.1	115	1424	rna-XM_032942403.1	0	-	131	1343	0	5	349,221,142,140,211,	0,412,698,897,1098,
NW_022656243.1	8	3150	rna-XM_032942401.1	0	+	157	3150	0	14	197,194,70,358,115,130,171,108,197,128,195,117,83,178,	0,265,522,652,1093,1282,1483,1711,1906,2169,2367,2630,2805,2964,
NW_022656241.1	4	1174	rna-XM_032942400.1	0	-	4	1174	0	5	198,141,28,145,358,	0,265,494,593,812,
NW_022656240.1	1	940	rna-XM_032942399.1	0	-	34	940	0	3	133,130,529,	0,213,410,
NW_022656235.1	7	1030	rna-XM_032942398.1	0	-	7	1000	0	5	134,221,105,91,171,	0,221,515,686,852,
NW_022656234.1	83	1169	rna-XM_032942397.1	0	-	83	654	0	2	573,432,	0,654,
NW_022656233.1	31	1033	rna-XM_032942396.1	0	+	110	1033	0	4	242,110,91,125,	0,550,723,877,
NW_022656231.1	6	1143	rna-XM_032942395.1	0	+	6	1128	0	1	1137,	0,
NW_022656230.1	122	1007	rna-XM_032942394.1	0	-	148	1007	0	3	331,132,213,	0,391,672,
NW_022656229.1	425	1253	rna-XM_032942392.1	0	+	425	1067	0	3	6,75,591,	0,74,237,
NW_022656228.1	9	412	rna-XM_032942391.1	0	+	9	327	0	1	403,	0,
NW_022656224.1	61	1105	rna-XM_032942390.1	0	-	90	1011	0	2	180,390,	0,654,
NW_022656222.1	2	1058	rna-XM_032942389.1	0	+	2	1058	0	6	137,65,80,85,139,49,	0,309,462,621,780,1007,
NW_022656219.1	10	1123	rna-XM_032942388.1	0	-	15	774	0	4	96,125,353,239,	0,253,443,874,
NW_022656211.1	34	1062	rna-XM_032942387.1	0	+	45	662	0	4	90,110,105,421,	0,223,439,607,
NW_022656209.1	462	1085	rna-XM_032942385.1	0	-	578	1085	0	2	186,395,	0,228,
NW_022656208.1	7	1268	rna-XM_032942384.1	0	-	7	1268	0	7	69,127,169,155,104,138,39,	0,150,352,609,833,1021,1222,
NW_022656203.1	6	1147	rna-XM_032942383.1	0	+	12	1147	0	2	570,509,	0,632,
NW_022656198.1	548	1180	rna-XM_032942382.1	0	+	548	1122	0	1	632,	0,
NW_022656196.1	5	1177	rna-XM_032942381.1	0	-	5	849	0	3	246,203,605,	0,303,567,
NW_022656193.1	233	1262	rna-XM_032942380.1	0	-	332	1262	0	4	288,111,130,291,	0,359,540,738,
NW_022656188.1	64	1227	rna-XM_032942379.1	0	-	64	868	0	4	324,118,239,134,	0,384,567,1029,
NW_022656185.1	901	2067	rna-XM_032942378.1	0	+	901	1993	0	4	370,109,278,221,	0,433,598,945,
NW_022656183.1	5	2194	rna-XM_032942376.1	0	+	5	2194	0	8	379,246,411,283,221,46,128,22,	0,446,750,1222,1569,1862,1972,2167,
NW_022656176.1	97	1433	rna-XM_032942375.1	0	-	126	1255	0	3	686,120,397,	0,758,939,
NW_022656171.1	46	778	rna-XM_032942374.1	0	-	46	611	0	2	121,551,	0,181,
NW_022656170.1	742	1454	rna-XM_032942373.1	0	+	742	1454	0	1	712,	0,
NW_022656168.1	71	1543	rna-XM_032942372.1	0	+	71	1543	0	1	1472,	0,
NW_022656163.1	58	1765	rna-XM_032942371.1	0	+	58	1765	0	4	390,224,214,679,	0,449,751,1028,
NW_022656158.1	4715	21067	rna-XM_032942369.1	0	-	4963	21022	0	5	381,478,50,95,306,	0,1786,3405,15892,16046,
NW_022656156.1	516	1140	rna-XM_032942368.1	0	+	516	1140	0	1	624,	0,
NW_022656155.1	4	4036	rna-XM_032942367.1	0	-	4	3872	0	3	363,530,658,	0,2774,3374,
NW_022656151.1	1902	2631	rna-XM_032942366.1	0	-	1902	2631	0	1	729,	0,
NW_022656149.1	11	484	rna-XM_032942365.1	0	-	11	395	0	2	296,101,	0,372,
NW_022656145.1	38	1037	rna-XM_032942364.1	0	-	300	763	0	4	386,101,135,101,	0,499,680,898,
NW_022656143.1	175	1345	rna-XM_032942363.1	0	+	294	1129	0	5	225,73,126,108,319,	0,360,494,686,851,
NW_022656140.1	7	701	rna-XM_032942361.1	0	-	69	600	0	3	353,105,107,	0,410,587,
NW_022656140.1	7	740	rna-XM_032942360.1	0	-	69	600	0	3	356,105,146,	0,410,587,
NW_022656139.1	2440	3674	rna-XM_032942359.1	0	-	2777	3596	0	5	398,167,127,190,115,	0,456,689,871,1119,
NW_022656137.1	2520	3712	rna-XM_032942358.1	0	+	2542	3712	0	1	1192,	0,
NW_022656136.1	6	1089	rna-XM_032942357.1	0	-	6	425	0	2	279,722,	0,361,
NW_022656130.1	24516	26146	rna-XM_032942355.1	0	+	24749	26026	0	5	471,130,154,72,510,	0,535,731,946,1120,
NW_022656130.1	20490	23564	rna-XM_032942356.1	0	-	20622	23276	0	6	415,261,95,591,385,842,	0,495,907,1071,1757,2232,
NW_022656129.1	187	1790	rna-XM_032942354.1	0	-	187	1790	0	3	649,526,98,	0,708,1505,
NW_022656126.1	3322	4726	rna-XM_032942353.1	0	+	3322	4726	0	1	1404,	0,
NW_022656122.1	55	1015	rna-XM_032942352.1	0	+	55	1015	0	1	960,	0,
NW_022656114.1	39	671	rna-XM_032942351.1	0	-	167	671	0	3	326,118,51,	0,391,581,
NW_022656110.1	8028	8995	rna-XM_032942349.1	0	-	8641	8995	0	1	967,	0,
NW_022656110.1	482	1249	rna-XM_032942348.1	0	+	541	922	0	1	767,	0,
NW_022656109.1	6	1562	rna-XM_032942347.1	0	-	6	1562	0	8	169,77,101,129,84,145,156,96,	0,310,473,644,856,1012,1237,1460,
NW_022656101.1	49270	54118	rna-XM_032942345.1	0	-	49533	53841	0	4	2519,206,246,1688,	0,2579,2854,3160,
NW_022656090.1	11528	13060	rna-XM_032942342.1	0	+	11551	13060	0	2	889,10,	0,1522,
NW_022656090.1	8981	10426	rna-XM_032942340.1	0	-	9004	10115	0	2	171,931,	0,514,
NW_022656089.1	249	3288	rna-XM_032942339.1	0	+	412	3236	0	3	292,171,1880,	0,353,1159,
NW_022656088.1	456	2838	rna-XM_032942337.1	0	-	758	2761	0	7	595,235,152,211,356,107,283,	0,652,957,1175,1481,1929,2099,
NW_022656088.1	456	2884	rna-XM_032942338.1	0	-	758	2743	0	8	595,235,152,211,356,107,190,72,	0,652,957,1175,1481,1929,2099,2356,
NW_022656087.1	367	2304	rna-XM_032942336.1	0	-	457	2176	0	5	1196,69,135,141,132,	0,1258,1386,1583,1805,
NW_022656087.1	367	2305	rna-XM_032942335.1	0	-	457	2176	0	4	1196,69,135,355,	0,1258,1386,1583,
NW_022656084.1	106	1356	rna-XM_032942334.1	0	-	106	1179	0	5	171,141,141,123,213,	0,370,590,842,1037,
NW_022656081.1	1077	3666	rna-XM_032942333.1	0	+	1077	3666	0	12	288,104,165,164,49,123,97,239,261,117,94,85,	0,352,525,760,1009,1126,1344,1508,1838,2163,2350,2504,
NW_022656068.1	42	1118	rna-XM_032942332.1	0	+	42	1022	0	2	116,873,	0,203,
NW_022656067.1	933	2704	rna-XM_032942331.1	0	-	943	2619	0	4	771,184,403,207,	0,843,1100,1564,
NW_022656062.1	110	1947	rna-XM_032942329.1	0	+	110	1571	0	6	7,344,81,150,765,133,	0,109,513,660,885,1704,
NW_022656059.1	228	1327	rna-XM_032942328.1	0	+	228	1327	0	4	308,150,225,180,	0,392,608,919,
NW_022656058.1	30	929	rna-XM_032942327.1	0	+	69	929	0	2	192,165,	0,734,
NW_022656049.1	20184	21920	rna-XM_032942325.1	0	-	20575	21835	0	4	861,270,60,353,	0,926,1262,1383,
NW_022656049.1	27	7477	rna-XM_032942326.1	0	-	27	7477	0	3	1161,108,181,	0,7079,7269,
NW_022656048.1	37	2016	rna-XM_032942324.1	0	-	37	2016	0	1	1979,	0,
NW_022656047.1	23729	27897	rna-XM_032942323.1	0	+	23844	27897	0	11	1014,157,335,514,129,128,207,107,159,108,590,	0,1100,1355,1748,2319,2530,2721,2996,3179,3402,3578,
NW_022656047.1	19880	23072	rna-XM_032942322.1	0	-	20203	23072	0	9	556,310,230,239,144,197,114,123,50,	0,735,1213,1500,1913,2110,2405,2573,3142,
NW_022656047.1	6696	11258	rna-XM_032942315.1	0	-	7049	10869	0	20	416,128,156,139,95,66,103,46,89,96,132,153,267,171,106,19,57,141,196,542,	0,477,679,896,1129,1290,1417,1587,1727,1882,2121,2322,2548,2879,3136,3344,3429,3553,3764,4020,
NW_022656047.1	5684	6584	rna-XM_032942320.1	0	+	5695	6566	0	6	14,28,144,120,132,47,	0,108,206,437,641,853,
NW_022656047.1	2403	3970	rna-XM_032942318.1	0	+	2466	3554	0	5	239,164,215,131,567,	0,304,523,807,1000,
NW_022656047.1	2325	3970	rna-XM_032942319.1	0	+	2466	3554	0	5	317,164,215,134,567,	0,382,601,882,1078,
NW_022656047.1	2403	4809	rna-XR_004401021.1	0	+	4809	4809	0	6	239,164,215,134,205,1099,	0,304,523,804,1000,1307,
NW_022656047.1	12	2457	rna-XM_032942317.1	0	+	629	1862	0	1	2445,	0,
NW_022656035.1	233	1868	rna-XM_032942314.1	0	+	233	1868	0	1	1635,	0,
NW_022656034.1	413	3432	rna-XM_032942313.1	0	+	423	2026	0	10	58,181,160,234,251,392,123,65,64,509,	0,150,391,618,978,1296,1745,2217,2357,2510,
NW_022656034.1	413	3432	rna-XM_032942311.1	0	+	423	2026	0	9	58,401,234,251,392,117,65,64,509,	0,150,618,978,1296,1751,2217,2357,2510,
NW_022656034.1	413	3432	rna-XM_032942310.1	0	+	423	2026	0	10	58,401,234,251,392,123,65,64,126,316,	0,150,618,978,1296,1745,2217,2357,2510,2703,
NW_022656034.1	413	3432	rna-XM_032942309.1	0	+	423	2026	0	9	58,401,234,251,392,123,65,64,509,	0,150,618,978,1296,1745,2217,2357,2510,
NW_022656034.1	413	3432	rna-XM_032942312.1	0	+	423	2026	0	9	58,401,234,251,392,123,133,64,509,	0,150,618,978,1296,1745,2149,2357,2510,
NW_022656030.1	2477	3819	rna-XM_032942306.1	0	+	2477	3729	0	6	94,160,148,111,124,314,	0,183,411,638,836,1028,
NW_022656030.1	7	2085	rna-XM_032942307.1	0	+	739	1950	0	6	778,163,148,111,124,350,	0,855,1142,1356,1529,1728,
NW_022656024.1	4741	6055	rna-XM_032942305.1	0	-	4741	6055	0	2	644,553,	0,761,
NW_022656009.1	1029	2254	rna-XM_032942303.1	0	+	1029	2254	0	2	768,456,	0,769,
NW_022656006.1	5	1252	rna-XM_032942302.1	0	-	5	1213	0	4	528,189,191,136,	0,588,858,1111,
NW_022656000.1	790	1841	rna-XM_032942300.1	0	+	790	1841	0	4	138,512,116,64,	0,212,798,987,
NW_022655994.1	407	975	rna-XM_032942299.1	0	+	407	975	0	1	568,	0,
NW_022655988.1	15410	18890	rna-XM_032942297.1	0	+	15410	18890	0	1	3480,	0,
NW_022655988.1	13538	14411	rna-XM_032942296.1	0	+	13538	14411	0	1	873,	0,
NW_022655988.1	3726	5398	rna-XM_032942298.1	0	+	4067	5137	0	5	42,185,397,98,391,	0,269,514,1035,1281,
NW_022655986.1	169	798	rna-XM_032942295.1	0	+	169	798	0	3	238,147,110,	0,294,519,
NW_022655980.1	352	1787	rna-XM_032942294.1	0	-	667	1570	0	7	411,99,75,59,106,131,137,	0,478,676,809,925,1092,1298,
NW_022655967.1	25	1354	rna-XM_032942292.1	0	-	25	1354	0	2	1067,202,	0,1127,
NW_022655961.1	35	3933	rna-XM_032942291.1	0	-	35	3933	0	1	3898,	0,
NW_022655960.1	311	1134	rna-XM_032942290.1	0	+	311	1134	0	2	364,401,	0,422,
NW_022655956.1	6	1921	rna-XM_032942289.1	0	-	6	1921	0	7	168,146,221,91,99,525,237,	0,245,457,735,889,1074,1678,
NW_022655947.1	786	1570	rna-XM_032942288.1	0	+	924	1569	0	3	181,212,133,	0,295,651,
NW_022655947.1	145	1570	rna-XM_032942287.1	0	+	924	1569	0	3	822,218,133,	0,936,1292,
NW_022655944.1	40	2408	rna-XM_032942285.1	0	+	538	2408	0	4	719,503,125,819,	0,782,1365,1549,
NW_022655942.1	9	1283	rna-XM_032942284.1	0	+	555	1283	0	4	163,106,271,399,	0,274,529,875,
NW_022655941.1	12	1020	rna-XM_032942283.1	0	+	12	1020	0	6	232,46,95,33,197,30,	0,297,423,600,707,978,
NW_022655938.1	713	1463	rna-XM_032942282.1	0	+	713	1295	0	3	39,129,447,	0,103,303,
NW_022655932.1	5	1041	rna-XM_032942281.1	0	-	5	1041	0	2	756,21,	0,1015,
NW_022655928.1	15	1080	rna-XM_032942280.1	0	+	25	934	0	3	352,163,352,	0,470,713,
NW_022655923.1	97	1048	rna-XM_032942277.1	0	-	339	1007	0	2	824,65,	0,886,
NW_022655922.1	12	908	rna-XM_032942276.1	0	+	12	869	0	4	179,164,197,159,	0,240,475,737,
NW_022655920.1	7	1808	rna-XM_032942275.1	0	-	7	1166	0	7	52,81,219,121,44,70,690,	0,113,311,596,775,881,1111,
NW_022655916.1	100	1184	rna-XM_032942274.1	0	+	100	1053	0	3	169,101,665,	0,249,419,
NW_022655915.1	6	1398	rna-XM_032942273.1	0	+	1023	1398	0	2	1140,172,	0,1220,
NW_022655909.1	3	3144	rna-XM_032942272.1	0	+	3	3066	0	1	3141,	0,
NW_022655907.1	276	3289	rna-XM_032942270.1	0	+	1044	3289	0	3	275,160,2307,	0,490,706,
NW_022655903.1	428	1619	rna-XM_032942268.1	0	-	656	1532	0	5	286,146,215,118,147,	0,347,558,833,1044,
NW_022655903.1	428	1625	rna-XM_032942267.1	0	-	656	1532	0	5	286,146,215,91,210,	0,347,558,833,987,
NW_022655903.1	2	191	rna-XM_032942269.1	0	+	2	191	0	1	189,	0,
NW_022655902.1	957	1798	rna-XM_032942266.1	0	+	1036	1798	0	4	85,144,138,221,	0,196,420,620,
NW_022655899.1	239	5242	rna-XM_032942264.1	0	-	835	5103	0	2	846,1515,	0,3488,
NW_022655899.1	239	5242	rna-XM_032942265.1	0	-	575	5103	0	2	364,1515,	0,3488,
NW_022655894.1	1094	2708	rna-XM_032942261.1	0	+	1110	2665	0	5	22,194,119,114,189,	0,119,393,595,1425,
NW_022655894.1	1094	3331	rna-XM_032942262.1	0	+	1110	3025	0	4	22,194,68,332,	0,119,831,1905,
NW_022655894.1	10	1915	rna-XR_004400970.1	0	+	1915	1915	0	5	477,139,135,194,262,	0,741,962,1203,1643,
NW_022655894.1	10	1917	rna-XR_004400968.1	0	+	1917	1917	0	4	477,109,135,704,	0,771,962,1203,
NW_022655894.1	10	1917	rna-XR_004400966.1	0	+	1917	1917	0	4	477,139,135,704,	0,741,962,1203,
NW_022655894.1	10	1917	rna-XR_004400967.1	0	+	1917	1917	0	4	477,139,135,740,	0,741,962,1167,
NW_022655894.1	10	1917	rna-XR_004400969.1	0	+	1917	1917	0	3	477,221,783,	0,741,1124,
NW_022655893.1	11	3213	rna-XM_032942259.1	0	+	95	1243	0	9	223,94,395,77,888,166,52,59,242,	0,291,471,937,1088,2427,2678,2804,2960,
NW_022655893.1	11	3213	rna-XM_032942255.1	0	+	95	1243	0	9	223,94,395,77,888,166,68,59,242,	0,291,471,937,1088,2427,2678,2804,2960,
NW_022655893.1	11	3213	rna-XM_032942260.1	0	+	95	1243	0	9	223,94,395,77,888,166,72,59,242,	0,291,471,937,1088,2427,2658,2804,2960,
NW_022655893.1	11	3213	rna-XM_032942256.1	0	+	95	1243	0	9	223,94,395,77,888,166,88,59,242,	0,291,471,937,1088,2427,2658,2804,2960,
NW_022655893.1	11	3213	rna-XM_032942257.1	0	+	95	1243	0	9	223,94,395,77,888,166,105,59,242,	0,291,471,937,1088,2427,2641,2804,2960,
NW_022655893.1	11	3213	rna-XM_032942254.1	0	+	95	1243	0	8	223,94,395,77,888,303,59,242,	0,291,471,937,1088,2427,2804,2960,
NW_022655893.1	11	3213	rna-XM_032942258.1	0	+	95	1243	0	8	223,94,395,77,888,303,59,247,	0,291,471,937,1088,2427,2804,2955,
NW_022655893.1	11	3213	rna-XM_032942253.1	0	+	95	1243	0	8	223,94,395,77,888,319,59,247,	0,291,471,937,1088,2427,2804,2955,
NW_022655889.1	29	2643	rna-XM_032942252.1	0	-	29	2643	0	13	52,154,59,157,208,205,99,250,99,119,222,202,18,	0,127,348,462,692,967,1237,1403,1717,1875,2051,2339,2596,
NW_022655880.1	43	2865	rna-XM_032942250.1	0	-	43	1957	0	10	89,159,91,125,136,122,152,171,220,584,	0,154,380,557,777,1008,1209,1584,1835,2238,
NW_022655871.1	20	992	rna-XM_032942249.1	0	+	36	837	0	3	391,114,341,	0,446,631,
NW_022655863.1	138	1023	rna-XM_032942248.1	0	-	138	888	0	3	446,92,169,	0,506,716,
NW_022655861.1	24	3524	rna-XM_032942246.1	0	-	465	3524	0	6	1001,1228,208,316,121,321,	0,1003,2301,2593,2987,3179,
NW_022655860.1	4	1520	rna-XM_032942245.1	0	-	4	1423	0	1	1516,	0,
NW_022655858.1	84	3836	rna-XM_032942244.1	0	+	84	3836	0	3	1601,343,1504,	0,1715,2248,
NW_022655857.1	128	2407	rna-XM_032942243.1	0	+	773	2407	0	4	693,847,255,253,	0,775,1701,2026,
NW_022655841.1	562	1301	rna-XM_032942241.1	0	+	589	1099	0	2	345,334,	0,405,
NW_022655835.1	595	7364	rna-XM_032942240.1	0	+	609	6998	0	5	105,167,115,1515,389,	0,486,697,902,6380,
NW_022655833.1	13	912	rna-XM_032942239.1	0	-	13	538	0	2	558,168,	0,731,
NW_022655832.1	6	899	rna-XM_032942238.1	0	-	6	565	0	4	32,112,49,484,	0,101,276,409,
NW_022655826.1	104249	105740	rna-XM_032942226.1	0	-	104254	105257	0	5	254,241,312,190,100,	0,330,751,1138,1391,
NW_022655826.1	97580	98954	rna-XM_032942229.1	0	-	97580	98935	0	4	67,61,157,154,	0,859,993,1220,
NW_022655826.1	52778	53747	rna-XM_032942228.1	0	+	52778	53747	0	1	969,	0,
NW_022655826.1	20256	22418	rna-XM_032942232.1	0	+	20399	22282	0	8	48,82,75,274,240,99,102,747,	0,118,273,443,783,1080,1244,1415,
NW_022655826.1	20221	22417	rna-XM_032942236.1	0	+	20399	22282	0	9	89,82,75,274,240,99,102,470,213,	0,153,308,478,818,1115,1279,1450,1983,
NW_022655826.1	20220	22418	rna-XM_032942237.1	0	+	20399	22282	0	7	90,82,75,274,240,102,747,	0,154,309,479,819,1280,1451,
NW_022655826.1	20220	22418	rna-XM_032942235.1	0	+	20399	22282	0	8	90,82,75,274,240,90,102,747,	0,154,309,479,819,1125,1280,1451,
NW_022655826.1	20220	22418	rna-XM_032942233.1	0	+	20399	22282	0	8	90,82,75,274,240,93,102,747,	0,154,309,479,819,1122,1280,1451,
NW_022655826.1	20220	22418	rna-XM_032942231.1	0	+	20399	22282	0	8	90,82,75,274,240,99,102,747,	0,154,309,479,819,1116,1280,1451,
NW_022655826.1	15865	19505	rna-XM_032942230.1	0	+	15894	19366	0	13	336,375,108,236,182,94,357,118,92,124,105,156,594,	0,413,845,1007,1308,1549,1707,2135,2308,2468,2654,2824,3046,
NW_022655824.1	311	1040	rna-XM_032942225.1	0	-	541	1040	0	1	729,	0,
NW_022655819.1	2113	4122	rna-XM_032942224.1	0	+	2121	4122	0	5	23,52,309,291,25,	0,98,1091,1492,1984,
NW_022655818.1	9	1873	rna-XM_032942222.1	0	-	91	1873	0	9	156,146,183,92,238,163,115,103,116,	0,229,458,705,861,1162,1386,1575,1748,
NW_022655818.1	9	1873	rna-XM_032942223.1	0	-	91	1809	0	9	156,146,183,92,238,163,115,98,116,	0,229,458,705,861,1162,1386,1580,1748,
NW_022655816.1	912	1335	rna-XM_032942220.1	0	-	1064	1335	0	1	423,	0,
NW_022655814.1	5	1314	rna-XM_032942219.1	0	+	5	1300	0	4	81,153,225,446,	0,161,482,863,
NW_022655811.1	6654	7443	rna-XM_032942218.1	0	+	6654	7195	0	3	26,370,267,	0,96,522,
NW_022655811.1	7	4484	rna-XM_032942217.1	0	+	15	4018	0	7	178,43,454,1514,308,343,1204,	0,241,338,882,2472,2861,3273,
NW_022655811.1	7	4484	rna-XM_032942216.1	0	+	15	4018	0	7	178,43,484,1514,308,343,1204,	0,241,338,882,2472,2861,3273,
NW_022655811.1	7	4484	rna-XM_032942215.1	0	+	15	4018	0	7	178,43,514,1514,308,343,1204,	0,241,338,882,2472,2861,3273,
NW_022655811.1	7	4484	rna-XM_032942214.1	0	+	15	4018	0	6	178,43,2058,308,343,1204,	0,241,338,2472,2861,3273,
NW_022655808.1	728	1290	rna-XM_032942212.1	0	+	1140	1290	0	1	562,	0,
NW_022655808.1	9	572	rna-XM_032942213.1	0	+	9	54	0	2	340,153,	0,410,
NW_022655806.1	45	924	rna-XM_032942210.1	0	-	45	924	0	1	879,	0,
NW_022655803.1	253	1187	rna-XM_032942209.1	0	-	276	1059	0	1	934,	0,
NW_022655799.1	97	2012	rna-XM_032942208.1	0	-	748	2012	0	4	905,58,207,534,	0,971,1093,1381,
NW_022655794.1	17	1466	rna-XM_032942206.1	0	-	17	550	0	2	14,1364,	0,85,
NW_022655784.1	210	1073	rna-XM_032942205.1	0	-	210	1047	0	5	200,121,85,83,93,	0,270,469,617,770,
NW_022655783.1	313	1234	rna-XM_032942202.1	0	+	493	1163	0	4	309,119,33,138,	0,376,693,783,
NW_022655783.1	312	1624	rna-XM_032942203.1	0	+	493	1163	0	5	310,119,33,81,255,	0,377,694,784,1057,
NW_022655777.1	1554	2646	rna-XM_032942201.1	0	+	1554	2646	0	6	69,127,183,156,194,9,	0,137,329,587,816,1083,
NW_022655776.1	912	1839	rna-XM_032942200.1	0	-	1282	1839	0	4	430,106,91,95,	0,508,677,832,
NW_022655773.1	6	1117	rna-XM_032942199.1	0	-	6	984	0	4	52,160,164,467,	0,125,393,644,
NW_022655772.1	30928	31751	rna-XM_032942176.1	0	+	31112	31751	0	3	81,157,390,	0,174,433,
NW_022655772.1	28303	29762	rna-XM_032942196.1	0	+	28563	29593	0	3	129,102,1107,	0,192,352,
NW_022655772.1	28303	29762	rna-XM_032942195.1	0	+	28482	29593	0	2	294,1107,	0,352,
NW_022655772.1	26378	28151	rna-XM_032942198.1	0	+	26945	27891	0	5	145,254,159,344,546,	0,216,540,797,1227,
NW_022655772.1	23934	25285	rna-XM_032942194.1	0	+	24148	25094	0	4	144,149,344,495,	0,206,426,856,
NW_022655772.1	21743	23154	rna-XM_032942193.1	0	-	21900	23154	0	5	271,161,257,142,297,	0,345,578,896,1114,
NW_022655772.1	19021	20358	rna-XM_032942192.1	0	-	19228	20146	0	4	505,335,136,141,	0,586,993,1196,
NW_022655772.1	16875	18574	rna-XM_032942191.1	0	+	17000	18479	0	2	344,1250,	0,449,
NW_022655772.1	14737	16488	rna-XM_032942189.1	0	+	14927	16384	0	5	470,176,195,258,278,	0,547,860,1129,1473,
NW_022655772.1	12535	13979	rna-XM_032942188.1	0	+	12650	13748	0	5	264,268,202,279,119,	0,328,709,965,1325,
NW_022655772.1	12535	15058	rna-XM_032942186.1	0	+	12650	14092	0	5	264,268,202,244,1198,	0,328,709,965,1325,
NW_022655772.1	12427	15058	rna-XM_032942187.1	0	+	12782	14092	0	6	101,109,268,202,244,1198,	0,263,436,817,1073,1433,
NW_022655772.1	9913	11546	rna-XM_032942184.1	0	+	9984	11534	0	4	207,762,214,208,	0,268,1099,1425,
NW_022655772.1	7124	9673	rna-XM_032942179.1	0	+	8371	9649	0	2	1123,1328,	0,1221,
NW_022655772.1	7124	9673	rna-XM_032942180.1	0	+	8371	9649	0	2	1123,1353,	0,1196,
NW_022655772.1	5770	6945	rna-XM_032942181.1	0	-	5864	6921	0	2	981,130,	0,1045,
NW_022655772.1	4180	5750	rna-XM_032942183.1	0	+	4725	5707	0	5	285,267,199,241,290,	0,365,718,972,1280,
NW_022655772.1	4180	5750	rna-XM_032942182.1	0	+	4725	5707	0	5	285,271,199,241,290,	0,361,718,972,1280,
NW_022655772.1	2401	3869	rna-XM_032942177.1	0	+	2459	3725	0	5	383,164,158,151,315,	0,438,676,913,1153,
NW_022655772.1	2401	3869	rna-XM_032942178.1	0	+	2459	3725	0	5	383,164,160,146,315,	0,438,676,918,1153,
NW_022655772.1	851	2029	rna-XM_032942190.1	0	+	1028	1943	0	1	1178,	0,
NW_022655770.1	3	1876	rna-XM_032942175.1	0	-	3	1876	0	1	1873,	0,
NW_022655768.1	40	1107	rna-XM_032942174.1	0	+	40	1086	0	2	97,911,	0,156,
NW_022655760.1	596	1340	rna-XM_032942171.1	0	-	800	1137	0	3	266,229,86,	0,339,658,
NW_022655758.1	3	1931	rna-XM_032942170.1	0	+	3	1931	0	3	181,72,270,	0,1436,1658,
NW_022655757.1	6	1564	rna-XM_032942169.1	0	+	6	1524	0	8	113,208,36,44,88,180,182,160,	0,267,543,644,758,909,1156,1398,
NW_022655754.1	164	1314	rna-XM_032942168.1	0	+	307	1314	0	2	147,720,	0,430,
NW_022655751.1	249	1060	rna-XM_032942167.1	0	+	249	986	0	2	187,249,	0,562,
NW_022655748.1	940	1977	rna-XM_032942166.1	0	-	1132	1850	0	2	303,673,	0,364,
NW_022655743.1	5	1526	rna-XM_032942165.1	0	-	5	1526	0	1	1521,	0,
NW_022655733.1	40	1529	rna-XM_032942163.1	0	-	526	1529	0	3	588,603,176,	0,650,1313,
NW_022655731.1	8	3342	rna-XM_032942162.1	0	-	8	3039	0	7	174,390,133,235,92,65,690,	0,236,700,1825,2114,2325,2644,
NW_022655726.1	26	785	rna-XM_032942161.1	0	+	70	665	0	4	68,100,47,324,	0,133,292,435,
NW_022655726.1	26	785	rna-XM_032942160.1	0	+	45	665	0	3	233,47,324,	0,292,435,
NW_022655723.1	14771	16916	rna-XM_032942156.1	0	-	15442	16916	0	3	1115,426,133,	0,1173,2012,
NW_022655723.1	5124	6009	rna-XM_032942158.1	0	-	5124	6009	0	2	570,249,	0,636,
NW_022655723.1	100	2415	rna-XM_032942157.1	0	-	340	2415	0	3	567,560,67,	0,1101,2248,
NW_022655722.1	48	1537	rna-XM_032942155.1	0	-	129	1364	0	4	156,113,95,259,	0,233,1042,1230,
NW_022655722.1	49	1568	rna-XR_004400866.1	0	-	1568	1568	0	4	345,727,210,25,	0,409,1229,1494,
NW_022655722.1	48	1537	rna-XR_004400867.1	0	-	1537	1537	0	4	346,52,95,259,	0,410,1042,1230,
NW_022655722.1	43	1537	rna-XR_004400865.1	0	-	1537	1537	0	3	351,727,259,	0,415,1235,
NW_022655719.1	1491	3101	rna-XM_032942154.1	0	-	1601	3035	0	7	111,153,164,75,234,174,255,	0,188,430,672,813,1106,1355,
NW_022655719.1	1307	3100	rna-XM_032942152.1	0	-	1367	3035	0	8	84,123,163,164,75,234,174,254,	0,172,362,614,856,997,1290,1539,
NW_022655717.1	27	889	rna-XM_032942151.1	0	-	54	572	0	3	236,453,36,	0,313,826,
NW_022655717.1	27	894	rna-XM_032942150.1	0	-	54	572	0	2	236,554,	0,313,
NW_022655716.1	98	1621	rna-XM_032942149.1	0	-	311	1621	0	7	381,140,93,189,80,76,118,	0,456,659,819,1093,1247,1405,
NW_022655716.1	98	1621	rna-XM_032942147.1	0	-	311	1621	0	7	381,140,93,189,80,83,117,	0,456,659,819,1093,1247,1406,
NW_022655715.1	10	1007	rna-XM_032942146.1	0	+	10	1007	0	3	156,342,349,	0,230,648,
NW_022655707.1	70	1076	rna-XM_032942145.1	0	+	70	1076	0	3	278,438,171,	0,341,835,
NW_022655702.1	69378	70729	rna-XM_032942139.1	0	-	69378	70729	0	7	83,78,78,78,369,181,108,	0,128,269,410,551,986,1243,
NW_022655702.1	53136	54386	rna-XM_032942141.1	0	-	53163	54334	0	4	621,98,202,130,	0,690,849,1120,
NW_022655702.1	26573	26939	rna-XM_032942142.1	0	+	26573	26939	0	1	366,	0,
NW_022655702.1	12920	17205	rna-XM_032942143.1	0	+	13098	17115	0	11	293,216,252,254,384,152,656,233,105,92,223,	0,364,637,985,1320,1764,2126,2880,3190,3664,4062,
NW_022655701.1	7	901	rna-XM_032942138.1	0	+	17	901	0	2	410,413,	0,481,
NW_022655700.1	716	1530	rna-XM_032942137.1	0	-	1132	1530	0	2	689,38,	0,776,
NW_022655696.1	298	2529	rna-XM_032942135.1	0	+	860	2529	0	3	237,80,1750,	0,339,481,
NW_022655696.1	25	2529	rna-XM_032942136.1	0	+	860	2529	0	3	206,80,1750,	0,612,754,
NW_022655696.1	25	2529	rna-XM_032942134.1	0	+	860	2529	0	4	206,135,80,1750,	0,375,612,754,
NW_022655695.1	251	2487	rna-XM_032942132.1	0	+	383	2487	0	1	2236,	0,
NW_022655691.1	295	997	rna-XM_032942131.1	0	-	357	997	0	3	140,260,162,	0,216,540,
NW_022655686.1	78577	80796	rna-XM_032942129.1	0	-	78577	80587	0	6	221,432,102,180,75,119,	0,293,1558,1714,1964,2100,
NW_022655686.1	70668	71546	rna-XM_032942127.1	0	-	70668	71546	0	3	543,132,54,	0,603,824,
NW_022655686.1	58157	58586	rna-XM_032942130.1	0	-	58157	58586	0	1	429,	0,
NW_022655686.1	54988	55715	rna-XM_032942126.1	0	-	54988	55715	0	2	642,6,	0,721,
NW_022655686.1	28322	33315	rna-XM_032942125.1	0	-	31905	33315	0	9	3314,359,114,93,228,9,112,69,15,	0,3382,3865,4064,4218,4535,4628,4820,4978,
NW_022655686.1	18696	20328	rna-XM_032942124.1	0	+	18696	20328	0	1	1632,	0,
NW_022655685.1	7	1236	rna-XM_032942122.1	0	+	60	1236	0	1	1229,	0,
NW_022655682.1	1208	2516	rna-XM_032942121.1	0	-	1418	2516	0	8	221,132,114,54,54,87,87,87,	0,296,492,668,783,902,1062,1221,
NW_022655679.1	17	1007	rna-XM_032942120.1	0	-	17	1007	0	1	990,	0,
NW_022655678.1	279	878	rna-XM_032942119.1	0	+	315	878	0	3	261,105,87,	0,316,512,
NW_022655670.1	2	1393	rna-XM_032942118.1	0	+	2	1315	0	7	64,139,119,46,59,158,423,	0,127,328,505,612,750,968,
NW_022655668.1	7	2882	rna-XM_032942116.1	0	+	180	1902	0	5	291,457,470,171,1207,	0,349,888,1434,1668,
NW_022655665.1	730	1577	rna-XM_032942115.1	0	+	730	1541	0	3	341,185,189,	0,413,658,
NW_022655662.1	356	1010	rna-XM_032942114.1	0	+	464	1007	0	3	129,183,201,	0,214,453,
NW_022655661.1	10	740	rna-XM_032942113.1	0	-	140	619	0	3	142,80,356,	0,216,374,
NW_022655661.1	10	749	rna-XM_032942112.1	0	-	54	619	0	3	119,80,365,	0,216,374,
NW_022655660.1	69	990	rna-XM_032942111.1	0	-	69	990	0	5	184,95,127,151,100,	0,244,405,593,821,
NW_022655658.1	207	1829	rna-XM_032942109.1	0	-	207	1829	0	8	160,106,109,45,57,85,102,125,	0,259,537,760,881,1012,1175,1497,
NW_022655657.1	25	1156	rna-XM_032942108.1	0	-	69	1156	0	4	250,192,138,193,	0,449,717,938,
NW_022655656.1	11	1111	rna-XM_032942107.1	0	-	11	1111	0	4	463,105,101,60,	0,525,692,1040,
NW_022655655.1	7	997	rna-XM_032942106.1	0	+	7	997	0	5	31,300,152,123,130,	0,99,460,681,860,
NW_022655654.1	6	889	rna-XM_032942105.1	0	+	25	451	0	2	312,496,	0,387,
NW_022655650.1	129	1415	rna-XM_032942104.1	0	-	129	1310	0	2	446,760,	0,526,
NW_022655647.1	7	2138	rna-XM_032942103.1	0	-	60	2138	0	5	263,292,369,79,757,	0,326,688,1220,1374,
NW_022655646.1	436	1151	rna-XM_032942102.1	0	+	650	1151	0	1	715,	0,
NW_022655639.1	14008	15428	rna-XM_032942097.1	0	-	14079	15338	0	7	283,118,99,148,83,98,136,	0,386,566,738,968,1110,1284,
NW_022655639.1	12528	13801	rna-XM_032942094.1	0	-	12567	13680	0	5	272,112,108,314,173,	0,350,520,697,1100,
NW_022655639.1	12528	13838	rna-XM_032942092.1	0	-	12567	13680	0	6	272,112,108,338,58,82,	0,350,520,697,1100,1228,
NW_022655639.1	12528	13838	rna-XM_032942096.1	0	-	12567	13680	0	6	272,112,108,314,58,82,	0,350,520,697,1100,1228,
NW_022655639.1	12528	14037	rna-XM_032942090.1	0	-	12567	13680	0	6	272,112,108,338,173,140,	0,350,520,697,1100,1369,
NW_022655639.1	12528	14037	rna-XM_032942093.1	0	-	12567	13680	0	7	272,112,108,338,58,45,140,	0,350,520,697,1100,1228,1369,
NW_022655639.1	12528	14037	rna-XM_032942095.1	0	-	12567	13680	0	7	272,112,108,314,58,45,140,	0,350,520,697,1100,1228,1369,
NW_022655639.1	11567	12376	rna-XM_032942099.1	0	-	11603	12291	0	4	150,148,160,158,	0,214,435,651,
NW_022655639.1	11567	12380	rna-XM_032942100.1	0	-	11603	12291	0	4	150,148,160,153,	0,214,435,660,
NW_022655639.1	6781	7658	rna-XM_032942098.1	0	-	6873	7658	0	4	310,115,108,148,	0,387,560,729,
NW_022655639.1	4828	6188	rna-XM_032942089.1	0	-	4911	6080	0	6	142,118,108,148,151,160,	0,388,592,756,975,1200,
NW_022655639.1	4828	6191	rna-XM_032942088.1	0	-	4936	6080	0	6	311,118,108,148,151,163,	0,388,592,756,975,1200,
NW_022655639.1	1640	4763	rna-XM_032942085.1	0	+	2352	4517	0	12	137,330,56,150,114,166,138,68,211,121,168,405,	0,411,806,929,1145,1322,1548,1749,1891,2208,2422,2718,
NW_022655639.1	1523	4763	rna-XM_032942087.1	0	+	2352	4517	0	13	86,96,297,56,150,114,166,138,68,211,121,168,405,	0,158,561,923,1046,1262,1439,1665,1866,2008,2325,2539,2835,
NW_022655639.1	1523	4763	rna-XM_032942086.1	0	+	2352	4517	0	13	86,96,330,56,150,114,166,138,68,211,121,168,405,	0,158,528,923,1046,1262,1439,1665,1866,2008,2325,2539,2835,
NW_022655628.1	11	1352	rna-XM_032942083.1	0	-	11	1352	0	2	410,853,	0,488,
NW_022655627.1	102	1398	rna-XM_032942082.1	0	-	102	1239	0	1	1296,	0,
NW_022655618.1	23	1976	rna-XM_032942081.1	0	+	23	1976	0	6	114,333,284,430,295,162,	0,176,577,924,1417,1791,
NW_022655615.1	85	1029	rna-XM_032942080.1	0	+	347	1029	0	3	280,56,418,	0,398,526,
NW_022655614.1	1447	2353	rna-XM_032942079.1	0	-	1880	2353	0	1	906,	0,
NW_022655613.1	4723	5844	rna-XM_032942077.1	0	-	4723	5844	0	2	533,388,	0,733,
NW_022655603.1	748	2176	rna-XM_032942075.1	0	+	1625	2176	0	7	269,138,249,149,152,47,44,	0,333,555,871,1109,1335,1384,
NW_022655600.1	17	1053	rna-XM_032942074.1	0	-	17	1053	0	3	54,53,134,	0,789,902,
NW_022655598.1	307	1132	rna-XM_032942073.1	0	-	307	1102	0	1	825,	0,
NW_022655597.1	993	2699	rna-XM_032942071.1	0	+	1043	2684	0	8	155,181,51,80,73,174,182,66,	0,230,701,815,967,1122,1362,1640,
NW_022655596.1	6	814	rna-XM_032942070.1	0	+	73	771	0	4	222,183,41,141,	0,296,568,667,
NW_022655590.1	13	1156	rna-XM_032942068.1	0	+	369	1156	0	4	552,121,51,227,	0,624,800,916,
NW_022655588.1	762	1375	rna-XM_032942067.1	0	-	883	1375	0	1	613,	0,
NW_022655586.1	67942	68674	rna-XM_032942066.1	0	+	67942	68586	0	2	171,487,	0,245,
NW_022655586.1	50729	52015	rna-XM_032942065.1	0	-	50729	52015	0	6	111,159,242,105,141,79,	0,169,414,716,899,1207,
NW_022655586.1	26222	28653	rna-XM_032942064.1	0	+	26222	28653	0	4	177,315,904,722,	0,243,803,1709,
NW_022655586.1	24753	26750	rna-XM_032942061.1	0	+	24773	26090	0	4	1077,246,194,285,	0,1137,1452,1712,
NW_022655586.1	24753	26750	rna-XM_032942060.1	0	+	24773	26090	0	3	1383,194,285,	0,1452,1712,
NW_022655586.1	22162	23710	rna-XM_032942063.1	0	+	22236	23645	0	4	547,465,204,126,	0,617,1151,1422,
NW_022655586.1	4881	5864	rna-XM_032942059.1	0	+	4881	5827	0	4	92,98,113,494,	0,149,313,489,
NW_022655585.1	1521	3458	rna-XM_032942056.1	0	-	1617	2811	0	4	1315,68,48,311,	0,1375,1511,1626,
NW_022655585.1	1521	3458	rna-XM_032942057.1	0	-	1617	2811	0	4	1315,14,48,311,	0,1375,1511,1626,
NW_022655585.1	6	1486	rna-XM_032942058.1	0	+	41	1301	0	5	165,261,108,319,348,	0,232,565,734,1132,
NW_022655579.1	243	954	rna-XM_032942055.1	0	+	243	954	0	1	711,	0,
NW_022655578.1	981	2283	rna-XM_032942053.1	0	+	1000	2283	0	5	22,193,169,136,113,	0,278,549,989,1189,
NW_022655578.1	102	762	rna-XM_032942054.1	0	-	102	762	0	2	38,564,	0,96,
NW_022655572.1	48	1415	rna-XM_032942051.1	0	-	100	1404	0	2	209,1099,	0,268,
NW_022655570.1	46	927	rna-XM_032942050.1	0	-	243	927	0	1	881,	0,
NW_022655568.1	20	1317	rna-XM_032942049.1	0	-	20	1178	0	1	1297,	0,
NW_022655564.1	2010	3203	rna-XM_032942048.1	0	-	2112	2783	0	3	229,165,662,	0,291,531,
NW_022655554.1	4911	6504	rna-XM_032942046.1	0	-	5023	6504	0	3	285,870,281,	0,366,1312,
NW_022655554.1	55	4397	rna-XM_032942045.1	0	+	55	4290	0	8	304,735,170,127,462,528,225,280,	0,376,1215,2459,2661,3199,3729,4062,
NW_022655549.1	113	1458	rna-XM_032942043.1	0	-	113	1458	0	6	165,329,134,136,123,117,	0,237,636,841,1039,1228,
NW_022655545.1	1710	3742	rna-XM_032942042.1	0	+	1901	3592	0	7	72,105,535,162,98,194,227,	0,133,564,1166,1381,1545,1805,
NW_022655539.1	170	1612	rna-XM_032942040.1	0	-	201	1522	0	6	177,154,198,228,216,138,	0,241,452,713,1000,1304,
NW_022655538.1	105	1086	rna-XM_032942038.1	0	-	199	1054	0	3	268,313,268,	0,332,713,
NW_022655531.1	8	976	rna-XM_032942037.1	0	+	96	764	0	3	191,213,400,	0,287,568,
NW_022655525.1	4563	5229	rna-XM_032942036.1	0	-	4886	5229	0	3	326,153,29,	0,403,637,
NW_022655525.1	3399	4729	rna-XM_032942035.1	0	-	3399	3880	0	4	138,108,293,136,	0,418,839,1194,
NW_022655525.1	3399	4729	rna-XM_032942034.1	0	-	3399	3880	0	4	138,91,293,136,	0,418,839,1194,
NW_022655525.1	1068	1880	rna-XM_032942033.1	0	+	1099	1880	0	2	35,629,	0,183,
NW_022655522.1	8	1066	rna-XM_032942032.1	0	-	8	982	0	5	125,112,237,321,23,	0,181,357,656,1035,
NW_022655514.1	651	1459	rna-XM_032942030.1	0	-	676	1459	0	4	132,120,183,46,	0,324,506,762,
NW_022655512.1	28	1094	rna-XM_032942029.1	0	-	35	492	0	2	184,824,	0,242,
NW_022655510.1	4684	5622	rna-XM_032942024.1	0	-	5000	5609	0	2	858,20,	0,918,
NW_022655510.1	2268	3663	rna-XM_032942027.1	0	-	2283	3586	0	7	24,81,81,87,176,325,254,	0,63,207,345,493,746,1141,
NW_022655510.1	804	3663	rna-XM_032942026.1	0	-	2108	3586	0	14	411,157,86,87,81,81,75,7,81,81,87,176,325,254,	0,468,682,824,964,1106,1249,1463,1527,1671,1809,1957,2210,2605,
NW_022655510.1	804	3672	rna-XM_032942025.1	0	-	2151	3586	0	13	411,157,86,87,81,81,221,81,81,87,176,325,263,	0,468,682,824,964,1106,1249,1527,1671,1809,1957,2210,2605,
NW_022655506.1	36	731	rna-XM_032942023.1	0	+	95	731	0	2	211,412,	0,283,
NW_022655505.1	53	1279	rna-XM_032942022.1	0	+	53	1279	0	1	1226,	0,
NW_022655503.1	229	3663	rna-XM_032942020.1	0	+	238	3383	0	2	1112,320,	0,3114,
NW_022655497.1	29	861	rna-XM_032942019.1	0	+	29	116	0	2	320,377,	0,455,
NW_022655488.1	681	1244	rna-XM_032942018.1	0	-	956	1244	0	1	563,	0,
NW_022655481.1	7	2169	rna-XM_032942017.1	0	+	39	1620	0	11	180,67,127,70,104,69,169,180,272,204,35,	0,243,370,557,699,863,1026,1258,1509,1857,2127,
NW_022655473.1	251	1265	rna-XM_032942016.1	0	+	540	1265	0	2	192,737,	0,277,
NW_022655472.1	37	1000	rna-XM_032942015.1	0	+	37	1000	0	4	39,102,409,83,	0,113,280,880,
NW_022655467.1	96	425	rna-XM_032942014.1	0	+	96	334	0	1	329,	0,
NW_022655465.1	62	751	rna-XM_032942012.1	0	+	62	482	0	2	172,461,	0,228,
NW_022655464.1	20	1368	rna-XM_032942011.1	0	+	145	1368	0	5	45,98,178,132,611,	0,119,286,535,737,
NW_022655463.1	841	3065	rna-XM_032942010.1	0	+	841	3065	0	10	34,105,60,168,110,57,96,108,122,87,	0,775,953,1080,1306,1497,1614,1777,1950,2137,
NW_022655453.1	774	1357	rna-XM_032942009.1	0	-	1022	1357	0	2	458,65,	0,518,
NW_022655452.1	55	715	rna-XM_032942008.1	0	+	55	609	0	1	660,	0,
NW_022655449.1	326	2777	rna-XM_032942006.1	0	+	1190	2486	0	6	328,232,112,100,170,832,	0,756,1047,1223,1378,1619,
NW_022655444.1	230	4713	rna-XM_032942004.1	0	-	965	4713	0	1	4483,	0,
NW_022655441.1	966	2155	rna-XM_032942003.1	0	+	966	2155	0	4	352,93,389,129,	0,448,606,1060,
NW_022655441.1	966	2155	rna-XM_032942002.1	0	+	966	2155	0	4	352,99,389,129,	0,442,606,1060,
NW_022655438.1	592	2090	rna-XM_032942001.1	0	+	1534	2062	0	3	75,142,559,	0,725,939,
NW_022655438.1	558	2090	rna-XM_032942000.1	0	+	577	2062	0	2	109,559,	0,973,
NW_022655434.1	306	1062	rna-XM_032941998.1	0	-	406	1019	0	3	424,99,55,	0,491,701,
NW_022655434.1	247	1062	rna-XM_032941999.1	0	-	406	1019	0	4	50,329,99,55,	0,154,550,760,
NW_022655424.1	10	2656	rna-XM_032941997.1	0	+	167	2656	0	10	265,267,186,217,113,81,98,196,324,105,	0,519,846,1106,1386,1557,1697,1864,2154,2541,
NW_022655424.1	10	2656	rna-XM_032941996.1	0	+	167	2656	0	11	265,120,267,186,217,113,81,98,196,324,105,	0,336,519,846,1106,1386,1557,1697,1864,2154,2541,
NW_022655422.1	11	972	rna-XM_032941995.1	0	-	11	972	0	5	96,146,132,122,158,	0,186,403,617,803,
NW_022655420.1	4	1640	rna-XM_032941994.1	0	-	4	1514	0	3	1134,64,144,	0,1361,1492,
NW_022655419.1	501	1024	rna-XM_032941993.1	0	-	501	1024	0	1	523,	0,
NW_022655417.1	216	1624	rna-XM_032941992.1	0	+	361	1624	0	4	148,61,22,564,	0,588,716,844,
NW_022655414.1	284	1803	rna-XM_032941991.1	0	+	369	1803	0	6	293,66,213,302,124,86,	0,388,544,827,1241,1433,
NW_022655413.1	3139	3974	rna-XM_032941990.1	0	+	3139	3792	0	4	136,131,82,265,	0,216,424,570,
NW_022655412.1	24	1379	rna-XM_032941989.1	0	+	145	1190	0	5	12,52,45,230,729,	0,112,224,333,626,
NW_022655410.1	944	1816	rna-XM_032941988.1	0	-	1200	1816	0	3	485,140,48,	0,596,824,
NW_022655409.1	4044	5121	rna-XM_032941986.1	0	-	4155	5121	0	5	213,166,113,86,79,	0,296,588,815,998,
NW_022655409.1	1187	3352	rna-XM_032941987.1	0	-	1277	2359	0	6	192,166,113,86,121,1029,	0,284,531,714,888,1136,
NW_022655408.1	7	1762	rna-XM_032941985.1	0	-	7	1762	0	2	1486,208,	0,1547,
NW_022655407.1	15	1206	rna-XM_032941984.1	0	-	15	1077	0	1	1191,	0,
NW_022655406.1	3850	6189	rna-XM_032941983.1	0	-	4091	5551	0	8	83,67,105,37,73,54,475,143,	0,200,350,630,1387,1544,1663,2196,
NW_022655406.1	3850	6189	rna-XM_032941982.1	0	-	3874	5551	0	7	83,105,37,73,54,475,143,	0,350,630,1387,1544,1663,2196,
NW_022655406.1	3850	6189	rna-XR_004400712.1	0	-	6189	6189	0	8	83,67,105,37,732,54,475,143,	0,200,350,630,728,1544,1663,2196,
NW_022655406.1	3850	6189	rna-XR_004400714.1	0	-	6189	6189	0	9	83,67,105,37,131,512,54,475,143,	0,200,350,630,728,948,1544,1663,2196,
NW_022655406.1	3850	6189	rna-XR_004400713.1	0	-	6189	6189	0	9	83,67,105,37,296,379,54,475,143,	0,200,350,630,728,1081,1544,1663,2196,
NW_022655406.1	3850	6189	rna-XR_004400715.1	0	-	6189	6189	0	10	83,67,105,37,131,76,379,54,475,143,	0,200,350,630,728,948,1081,1544,1663,2196,
NW_022655406.1	3850	6189	rna-XR_004400716.1	0	-	6189	6189	0	9	83,67,105,37,131,73,54,475,143,	0,200,350,630,728,1387,1544,1663,2196,
NW_022655406.1	3850	6189	rna-XR_004400717.1	0	-	6189	6189	0	9	83,67,105,37,732,54,28,249,143,	0,200,350,630,728,1544,1663,1889,2196,
NW_022655406.1	0	3066	rna-XM_032941981.1	0	-	94	2399	0	13	105,235,78,386,73,53,45,70,89,67,105,38,716,	0,187,516,655,1115,1292,1407,1535,1684,1854,2030,2226,2350,
NW_022655404.1	12	1600	rna-XM_032941980.1	0	-	12	1600	0	4	272,333,293,27,	0,330,722,1561,
NW_022655400.1	974	3849	rna-XM_032941978.1	0	+	1085	3131	0	6	162,253,128,223,212,1579,	0,225,543,733,1029,1296,
NW_022655400.1	4	722	rna-XM_032941979.1	0	-	4	722	0	4	48,210,69,13,	0,117,386,705,
NW_022655399.1	843	1824	rna-XM_032941977.1	0	+	1057	1752	0	4	314,152,103,230,	0,368,585,751,
NW_022655398.1	947	1693	rna-XM_032941976.1	0	-	982	1693	0	2	375,311,	0,435,
NW_022655386.1	539	971	rna-XM_032941975.1	0	+	575	971	0	1	432,	0,
NW_022655384.1	5	1322	rna-XM_032941974.1	0	+	5	1322	0	5	121,427,289,164,25,	0,200,696,1057,1292,
NW_022655381.1	32	1381	rna-XM_032941973.1	0	+	696	1120	0	4	498,69,213,333,	0,601,737,1016,
NW_022655381.1	32	1381	rna-XM_032941972.1	0	+	696	1120	0	4	510,69,213,333,	0,601,737,1016,
NW_022655374.1	638	1775	rna-XM_032941971.1	0	-	817	1775	0	2	612,455,	0,682,
NW_022655373.1	593	1988	rna-XM_032941969.1	0	-	660	1875	0	5	332,155,154,313,192,	0,393,606,822,1203,
NW_022655373.1	593	2115	rna-XM_032941970.1	0	-	660	1875	0	6	332,155,154,313,143,119,	0,393,606,822,1203,1403,
NW_022655371.1	458	1563	rna-XM_032941968.1	0	-	587	1505	0	5	380,118,71,153,116,	0,460,641,778,989,
NW_022655368.1	105	835	rna-XM_032941967.1	0	-	292	742	0	1	730,	0,
NW_022655363.1	59	1194	rna-XM_032941964.1	0	+	59	1194	0	1	1135,	0,
NW_022655362.1	6	1254	rna-XM_032941963.1	0	+	116	1254	0	3	150,272,117,	0,762,1131,
NW_022655361.1	6	1233	rna-XM_032941962.1	0	-	6	1233	0	1	1227,	0,
NW_022655360.1	359	1062	rna-XM_032941961.1	0	+	572	1062	0	4	219,137,44,74,	0,317,520,629,
NW_022655359.1	1191	2370	rna-XM_032941959.1	0	+	1340	2247	0	3	500,168,312,	0,596,867,
NW_022655359.1	99	1047	rna-XM_032941960.1	0	+	99	948	0	1	948,	0,
NW_022655358.1	160	1297	rna-XM_032941957.1	0	+	160	1297	0	6	41,214,88,124,231,72,	0,106,404,557,753,1065,
NW_022655357.1	47	1089	rna-XM_032941956.1	0	-	47	1057	0	3	308,142,450,	0,370,592,
NW_022655354.1	215	1133	rna-XM_032941955.1	0	-	307	1129	0	5	257,93,157,123,57,	0,308,469,682,861,
NW_022655347.1	9	990	rna-XM_032941954.1	0	-	9	662	0	4	353,236,92,107,	0,422,719,874,
NW_022655346.1	70	1449	rna-XM_032941953.1	0	+	262	1449	0	3	438,142,143,	0,518,1236,
NW_022655345.1	204	2056	rna-XM_032941951.1	0	-	204	1682	0	6	158,334,89,284,353,251,	0,254,654,806,1155,1601,
NW_022655344.1	8	1738	rna-XM_032941950.1	0	-	8	1706	0	9	42,117,297,94,145,97,172,170,47,	0,102,294,653,811,1031,1192,1439,1683,
NW_022655342.1	6	1004	rna-XM_032941949.1	0	-	160	994	0	3	472,214,183,	0,540,815,
NW_022655341.1	65	1854	rna-XM_032941948.1	0	-	65	1854	0	3	160,794,671,	0,257,1118,
NW_022655338.1	3	1048	rna-XM_032941947.1	0	+	3	1048	0	2	919,59,	0,986,
NW_022655330.1	1646	4015	rna-XM_032941944.1	0	+	1677	4015	0	9	85,109,229,49,140,106,375,220,515,	0,165,340,634,763,966,1133,1571,1854,
NW_022655330.1	196	1550	rna-XM_032941945.1	0	+	306	1489	0	7	150,140,123,121,166,125,147,	0,214,418,596,782,1005,1207,
NW_022655329.1	816	1227	rna-XM_032941943.1	0	-	831	1201	0	2	254,99,	0,312,
NW_022655328.1	371	1236	rna-XM_032941942.1	0	-	624	1236	0	3	370,282,70,	0,432,795,
NW_022655326.1	742	1489	rna-XM_032941941.1	0	+	852	1489	0	5	178,161,69,56,25,	0,237,473,608,722,
NW_022655325.1	23	1552	rna-XM_032941940.1	0	-	106	1510	0	5	220,122,143,485,250,	0,281,528,728,1279,
NW_022655322.1	4	1278	rna-XM_032941939.1	0	-	4	1278	0	5	10,302,256,205,241,	0,90,454,769,1033,
NW_022655319.1	7	910	rna-XM_032941937.1	0	-	7	839	0	3	402,173,195,	0,471,708,
NW_022655318.1	4	2694	rna-XM_032941936.1	0	-	4	1439	0	4	645,348,244,85,	0,752,1198,2605,
NW_022655316.1	210	2964	rna-XM_032941934.1	0	-	310	2868	0	7	1354,164,214,276,125,93,151,	0,1416,1642,1920,2261,2448,2603,
NW_022655314.1	42460	44018	rna-XM_032941926.1	0	+	42460	43774	0	1	1558,	0,
NW_022655314.1	30146	41410	rna-XM_032941928.1	0	+	30437	41167	0	40	357,157,41,326,145,199,483,508,363,177,103,124,294,181,234,145,110,140,200,148,203,133,173,155,189,71,229,181,204,35,217,178,74,123,240,170,264,323,65,570,	0,445,664,772,1156,1383,1634,2173,2766,3217,3468,3951,4134,4506,4753,5052,5260,5448,5666,5931,6137,6408,6607,6849,7070,7316,7458,7753,8011,8284,8386,8675,8912,9065,9251,9574,9816,10150,10558,10694,
NW_022655314.1	30146	41410	rna-XM_032941929.1	0	+	30437	41167	0	40	357,157,41,326,145,199,483,508,363,177,116,111,294,181,234,145,110,140,200,148,203,133,173,155,189,71,229,181,204,35,217,178,74,123,240,170,264,323,65,570,	0,445,664,772,1156,1383,1634,2173,2766,3217,3468,3964,4134,4506,4753,5052,5260,5448,5666,5931,6137,6408,6607,6849,7070,7316,7458,7753,8011,8284,8386,8675,8912,9065,9251,9574,9816,10150,10558,10694,
NW_022655314.1	30146	41410	rna-XM_032941927.1	0	+	30437	41167	0	39	357,157,41,326,145,199,483,508,363,177,227,294,181,234,145,110,140,200,148,203,133,173,155,189,71,229,181,204,35,217,178,74,123,240,170,264,323,65,570,	0,445,664,772,1156,1383,1634,2173,2766,3217,3468,4134,4506,4753,5052,5260,5448,5666,5931,6137,6408,6607,6849,7070,7316,7458,7753,8011,8284,8386,8675,8912,9065,9251,9574,9816,10150,10558,10694,
NW_022655314.1	29275	29957	rna-XM_032941932.1	0	-	29326	29805	0	4	105,158,88,155,	0,164,382,527,
NW_022655314.1	26896	27977	rna-XM_032941933.1	0	+	27009	27578	0	3	164,150,444,	0,406,637,
NW_022655314.1	1357	22471	rna-XM_032941930.1	0	-	2753	21831	0	13	1555,341,214,234,222,95,176,111,55,105,235,147,766,	0,2151,7168,7685,8014,8305,8495,10144,10574,10750,15153,17943,20348,
NW_022655310.1	1385	1972	rna-XM_032941924.1	0	-	1447	1923	0	2	335,190,	0,397,
NW_022655301.1	20	2122	rna-XM_032941923.1	0	+	20	2074	0	10	188,120,64,157,82,122,59,199,275,243,	0,275,461,585,803,947,1137,1260,1523,1859,
NW_022655298.1	6	1490	rna-XM_032941922.1	0	-	6	1479	0	7	124,193,75,139,61,232,80,	0,188,447,584,796,1119,1404,
NW_022655295.1	214	3385	rna-XM_032941920.1	0	-	482	3216	0	11	568,240,94,128,336,142,189,267,263,231,73,	0,629,927,1094,1287,1684,1881,2141,2476,2804,3098,
NW_022655295.1	214	3402	rna-XM_032941918.1	0	-	482	3216	0	10	568,240,94,128,336,142,189,267,263,384,	0,629,927,1094,1287,1684,1881,2141,2476,2804,
NW_022655295.1	214	3448	rna-XM_032941919.1	0	-	482	3216	0	11	568,240,94,128,336,142,189,267,263,214,136,	0,629,927,1094,1287,1684,1881,2141,2476,2804,3098,
NW_022655294.1	9646	11006	rna-XM_032941915.1	0	-	9773	10907	0	4	603,232,96,219,	0,667,976,1141,
NW_022655294.1	6105	8021	rna-XM_032941917.1	0	-	6535	7359	0	6	496,312,183,120,56,433,	0,563,938,1188,1370,1483,
NW_022655294.1	6105	8021	rna-XM_032941916.1	0	-	6535	7359	0	6	496,312,183,120,251,235,	0,563,938,1188,1370,1681,
NW_022655294.1	2882	5374	rna-XM_032941914.1	0	+	3177	4689	0	8	115,145,127,138,137,156,62,947,	0,252,491,737,955,1187,1424,1545,
NW_022655290.1	114	1178	rna-XM_032941913.1	0	-	701	1178	0	2	758,219,	0,845,
NW_022655284.1	294	2461	rna-XM_032941911.1	0	+	529	1964	0	6	263,201,667,229,155,293,	0,325,620,1362,1655,1874,
NW_022655284.1	294	2461	rna-XM_032941910.1	0	+	498	1964	0	5	526,667,229,155,293,	0,620,1362,1655,1874,
NW_022655281.1	350	1742	rna-XM_032941909.1	0	+	350	1110	0	1	1392,	0,
NW_022655280.1	45	1230	rna-XM_032941908.1	0	-	45	1193	0	3	217,458,358,	0,289,827,
NW_022655279.1	234	1180	rna-XM_032941907.1	0	-	250	1134	0	3	137,129,450,	0,276,496,
NW_022655277.1	2573	2987	rna-XM_032941906.1	0	+	2922	2987	0	2	278,72,	0,342,
NW_022655277.1	2	690	rna-XM_032941905.1	0	+	2	435	0	3	89,100,345,	0,167,343,
NW_022655272.1	9182	11290	rna-XM_032941902.1	0	+	9231	11257	0	7	152,260,501,171,133,107,393,	0,221,539,1114,1350,1542,1715,
NW_022655272.1	9178	11290	rna-XM_032941901.1	0	+	9231	11257	0	7	156,260,501,171,133,107,396,	0,225,543,1118,1354,1546,1716,
NW_022655272.1	4900	6094	rna-XM_032941903.1	0	+	4902	5918	0	5	97,223,74,136,398,	0,149,427,563,796,
NW_022655266.1	60	825	rna-XM_032941900.1	0	+	60	731	0	2	236,451,	0,314,
NW_022655264.1	69	1757	rna-XM_032941899.1	0	+	377	1757	0	5	125,161,308,449,400,	0,179,405,775,1288,
NW_022655247.1	175	1149	rna-XM_032941897.1	0	+	313	1149	0	4	273,128,182,86,	0,442,642,888,
NW_022655244.1	11125	13449	rna-XM_032941892.1	0	+	11268	12466	0	6	225,158,168,90,103,1213,	0,313,531,760,931,1111,
NW_022655244.1	9300	10860	rna-XM_032941893.1	0	-	9506	10698	0	6	430,103,90,168,158,244,	0,507,691,842,1070,1316,
NW_022655244.1	2919	5012	rna-XM_032941894.1	0	-	3323	4944	0	3	1490,339,125,	0,1553,1968,
NW_022655244.1	1981	2739	rna-XM_032941896.1	0	+	1981	2596	0	3	199,198,291,	0,268,467,
NW_022655243.1	4	909	rna-XM_032941891.1	0	-	4	909	0	3	136,169,93,	0,582,812,
NW_022655240.1	3	1590	rna-XM_032941890.1	0	-	3	1590	0	2	1341,181,	0,1406,
NW_022655239.1	86	3678	rna-XM_032941889.1	0	-	651	2970	0	9	839,152,123,221,181,195,85,110,801,	0,905,1166,1355,1639,2187,2458,2616,2791,
NW_022655238.1	1970	4211	rna-XM_032941887.1	0	-	2154	4015	0	8	394,228,106,151,165,21,192,224,	0,458,758,949,1190,1495,1756,2017,
NW_022655232.1	7	1784	rna-XM_032941886.1	0	-	231	1762	0	2	506,100,	0,1677,
NW_022655229.1	403	1164	rna-XM_032941885.1	0	+	569	1164	0	3	178,114,234,	0,315,527,
NW_022655228.1	285	1140	rna-XM_032941883.1	0	-	437	1140	0	2	703,61,	0,794,
NW_022655219.1	46	1000	rna-XM_032941882.1	0	+	95	882	0	2	61,817,	0,137,
NW_022655212.1	5	1034	rna-XM_032941881.1	0	+	5	970	0	4	139,33,179,229,	0,246,385,800,
NW_022655197.1	1359	3391	rna-XM_032941878.1	0	-	1506	3391	0	9	303,146,85,156,247,91,27,217,192,	0,380,594,739,973,1291,1445,1566,1840,
NW_022655197.1	1359	3391	rna-XM_032941879.1	0	-	1506	3391	0	9	303,146,85,156,247,91,15,217,192,	0,380,594,739,973,1291,1445,1566,1840,
NW_022655197.1	1359	3391	rna-XM_032941880.1	0	-	1506	3391	0	9	303,146,85,156,247,91,12,217,192,	0,380,594,739,973,1291,1445,1566,1840,
NW_022655196.1	24	964	rna-XM_032941876.1	0	-	24	964	0	5	149,147,110,265,21,	0,207,414,599,919,
NW_022655189.1	25	1046	rna-XM_032941875.1	0	-	25	1046	0	1	1021,	0,
NW_022655186.1	70	1562	rna-XM_032941874.1	0	+	70	1388	0	2	786,623,	0,869,
NW_022655185.1	6	1040	rna-XM_032941873.1	0	-	6	971	0	3	187,220,504,	0,251,530,
NW_022655181.1	523	1853	rna-XM_032941872.1	0	-	771	1728	0	2	633,538,	0,792,
NW_022655176.1	699	2147	rna-XM_032941871.1	0	+	1242	2147	0	5	166,195,221,193,16,	0,521,890,1174,1432,
NW_022655176.1	699	2147	rna-XM_032941869.1	0	+	1023	2147	0	5	389,195,221,193,16,	0,521,890,1174,1432,
NW_022655176.1	480	2147	rna-XM_032941870.1	0	+	682	2147	0	5	213,195,221,193,16,	0,740,1109,1393,1651,
NW_022655174.1	9378	22659	rna-XM_032941867.1	0	-	9908	22659	0	9	651,152,202,103,75,5694,76,159,177,	0,740,2316,3112,3329,4139,10399,11032,13104,
NW_022655174.1	9378	22659	rna-XM_032941868.1	0	-	9908	22659	0	9	651,152,106,103,75,5694,76,159,177,	0,740,1120,3112,3329,4139,10399,11032,13104,
NW_022655174.1	2558	4372	rna-XM_032941866.1	0	+	2558	4372	0	5	193,233,110,274,230,	0,520,846,1246,1584,
NW_022655163.1	119	953	rna-XM_032941864.1	0	+	119	953	0	4	97,179,242,106,	0,165,406,728,
NW_022655162.1	137	1135	rna-XM_032941863.1	0	-	137	1135	0	5	329,131,104,123,39,	0,373,582,750,959,
NW_022655161.1	12	1817	rna-XM_032941862.1	0	+	39	1817	0	4	132,87,249,395,	0,892,1058,1410,
NW_022655160.1	299	2661	rna-XM_032941861.1	0	-	1638	2661	0	2	309,1062,	0,1300,
NW_022655159.1	30	1026	rna-XM_032941859.1	0	-	318	864	0	4	424,112,143,70,	0,506,692,926,
NW_022655153.1	2267	3937	rna-XM_032941854.1	0	-	2422	3845	0	8	272,243,106,151,162,45,73,122,	0,327,640,821,1037,1257,1388,1548,
NW_022655153.1	2267	3955	rna-XM_032941855.1	0	-	2422	3698	0	8	272,243,106,151,162,45,130,94,	0,327,640,821,1037,1257,1388,1594,
NW_022655153.1	530	2138	rna-XM_032941857.1	0	-	831	1971	0	7	186,137,141,98,211,161,278,	0,258,480,684,844,1112,1330,
NW_022655153.1	530	2138	rna-XM_032941858.1	0	-	831	1971	0	7	188,96,141,98,211,161,278,	0,299,480,684,844,1112,1330,
NW_022655152.1	2075	4037	rna-XM_032941853.1	0	-	2325	4022	0	7	344,138,98,214,161,166,41,	0,406,604,775,1078,1301,1921,
NW_022655148.1	133	1386	rna-XM_032941851.1	0	-	133	896	0	4	225,103,419,271,	0,322,500,982,
NW_022655148.1	133	1527	rna-XM_032941852.1	0	-	133	896	0	5	225,103,419,133,112,	0,322,500,982,1282,
NW_022655148.1	133	1538	rna-XM_032941850.1	0	-	133	896	0	5	225,103,419,226,123,	0,322,500,982,1282,
NW_022655143.1	776	2504	rna-XM_032941847.1	0	-	1024	2504	0	6	590,178,169,210,197,68,	0,652,903,1126,1402,1660,
NW_022655143.1	776	2504	rna-XM_032941848.1	0	-	1024	2504	0	6	590,178,148,210,197,68,	0,652,903,1126,1402,1660,
NW_022655143.1	776	2504	rna-XM_032941849.1	0	-	1024	2504	0	6	590,178,136,210,197,68,	0,652,903,1126,1402,1660,
NW_022655141.1	18	1535	rna-XM_032941846.1	0	+	678	1535	0	2	163,1213,	0,304,
NW_022655128.1	5	1028	rna-XM_032941844.1	0	-	5	1028	0	1	1023,	0,
NW_022655127.1	202	3287	rna-XM_032941842.1	0	-	392	3287	0	11	498,177,89,71,116,169,208,416,94,423,17,	0,566,809,966,1141,1318,1549,1814,2303,2588,3068,
NW_022655127.1	202	3287	rna-XM_032941843.1	0	-	392	3287	0	11	498,177,89,71,116,169,167,277,94,423,17,	0,566,809,966,1141,1318,1549,1953,2303,2588,3068,
NW_022655125.1	17	1492	rna-XM_032941841.1	0	+	903	1492	0	2	1044,343,	0,1132,
NW_022655117.1	3	1046	rna-XM_032941840.1	0	+	3	1046	0	1	1043,	0,
NW_022655116.1	781	1925	rna-XM_032941839.1	0	+	796	1925	0	5	54,168,98,53,193,	0,322,553,718,951,
NW_022655114.1	21	1068	rna-XM_032941838.1	0	+	67	1068	0	6	161,98,132,87,85,108,	0,229,398,612,788,939,
NW_022655108.1	9	1177	rna-XM_032941837.1	0	-	9	846	0	3	584,81,337,	0,674,831,
NW_022655106.1	553	1543	rna-XM_032941836.1	0	-	637	1543	0	1	990,	0,
NW_022655104.1	7	1265	rna-XM_032941835.1	0	+	396	1265	0	3	889,154,69,	0,964,1189,
NW_022655099.1	71	1269	rna-XM_032941833.1	0	-	71	1239	0	5	54,93,45,42,721,	0,124,269,372,477,
NW_022655099.1	71	1269	rna-XM_032941834.1	0	-	71	1239	0	5	54,84,45,42,721,	0,124,269,372,477,
NW_022655085.1	146	1036	rna-XM_032941832.1	0	-	422	1036	0	1	890,	0,
NW_022655084.1	1131	2065	rna-XM_032941831.1	0	-	1447	2065	0	2	577,287,	0,647,
NW_022655080.1	104	1320	rna-XM_032941830.1	0	-	104	1030	0	5	160,158,311,202,100,	0,243,466,838,1116,
NW_022655079.1	14	1282	rna-XM_032941829.1	0	+	170	779	0	1	1268,	0,
NW_022655077.1	8	1294	rna-XM_032941828.1	0	-	194	668	0	4	222,249,169,430,	0,313,618,856,
NW_022655069.1	162	2167	rna-XM_032941827.1	0	+	162	2167	0	10	188,110,91,201,67,127,73,104,69,169,	0,341,648,806,1073,1203,1386,1524,1682,1836,
NW_022655056.1	140	1006	rna-XM_032941826.1	0	+	374	824	0	2	380,417,	0,449,
NW_022655053.1	51	871	rna-XM_032941824.1	0	+	51	498	0	3	118,103,467,	0,183,353,
NW_022655053.1	51	1008	rna-XM_032941825.1	0	+	51	498	0	4	118,103,97,125,	0,183,353,832,
NW_022655049.1	7	2272	rna-XM_032941823.1	0	+	36	2145	0	6	675,237,180,131,245,425,	0,740,1051,1308,1508,1840,
NW_022655048.1	3393	4617	rna-XM_032941821.1	0	-	3393	4617	0	3	448,331,318,	0,503,906,
NW_022655048.1	573	922	rna-XM_032941822.1	0	+	573	922	0	1	349,	0,
NW_022655047.1	3373	4592	rna-XM_032941818.1	0	+	3587	4433	0	4	226,137,221,419,	0,302,508,800,
NW_022655047.1	2355	4592	rna-XM_032941820.1	0	+	2441	4433	0	4	98,137,221,419,	0,175,1526,1818,
NW_022655047.1	360	4592	rna-XM_032941819.1	0	+	492	4433	0	4	144,137,221,419,	0,220,425,3813,
NW_022655044.1	155236	155680	rna-XM_032941817.1	0	-	155236	155680	0	1	444,	0,
NW_022655044.1	69789	70805	rna-XM_032941803.1	0	-	69863	70667	0	3	237,245,237,	0,301,779,
NW_022655044.1	60789	64907	rna-XM_032941813.1	0	+	62141	64694	0	5	87,102,1701,422,613,	0,371,1241,3006,3505,
NW_022655044.1	59824	64907	rna-XM_032941812.1	0	+	60648	64694	0	4	1052,1701,422,613,	0,2206,3971,4470,
NW_022655044.1	59823	64907	rna-XM_032941811.1	0	+	60648	64694	0	5	1053,42,1701,422,613,	0,1337,2207,3972,4471,
NW_022655044.1	57199	64907	rna-XM_032941808.1	0	+	57538	64694	0	10	146,167,114,86,105,125,42,1701,422,613,	0,210,528,751,896,2475,3961,4831,6596,7095,
NW_022655044.1	56299	64907	rna-XM_032941810.1	0	+	57538	64694	0	9	156,167,114,86,105,125,1701,422,613,	0,1110,1428,1651,1796,3375,5731,7496,7995,
NW_022655044.1	56299	64907	rna-XM_032941807.1	0	+	57538	64694	0	10	156,167,114,86,105,125,42,1701,422,613,	0,1110,1428,1651,1796,3375,4861,5731,7496,7995,
NW_022655044.1	52009	54958	rna-XM_032941814.1	0	+	52125	54758	0	3	156,1725,706,	0,250,2243,
NW_022655044.1	44568	45107	rna-XM_032941806.1	0	+	44576	45036	0	3	196,108,96,	0,257,443,
NW_022655044.1	30454	31258	rna-XM_032941816.1	0	+	30616	31258	0	4	25,166,201,157,	0,106,369,647,
NW_022655044.1	28929	30408	rna-XM_032941805.1	0	+	29356	30144	0	5	74,162,306,62,609,	0,139,365,738,870,
NW_022655044.1	15103	16688	rna-XM_032941815.1	0	+	15103	16688	0	3	483,273,126,	0,1020,1459,
NW_022655044.1	8444	9979	rna-XM_032941804.1	0	+	8953	9790	0	6	151,147,187,258,92,201,	0,374,586,835,1184,1334,
NW_022655043.1	81	1048	rna-XM_032941801.1	0	-	81	750	0	3	223,273,113,	0,445,854,
NW_022655037.1	6	1215	rna-XM_032941800.1	0	+	6	1215	0	8	24,120,130,149,112,118,91,28,	0,92,275,469,672,851,1023,1181,
NW_022655036.1	3583	4890	rna-XM_032941796.1	0	-	3886	4890	0	2	1023,217,	0,1090,
NW_022655036.1	1045	3001	rna-XM_032941798.1	0	-	1356	2999	0	5	320,474,242,427,182,	0,414,942,1267,1774,
NW_022655036.1	1045	3001	rna-XM_032941799.1	0	-	1356	2999	0	5	317,474,242,427,182,	0,414,942,1267,1774,
NW_022655036.1	1045	3002	rna-XM_032941797.1	0	-	1303	2999	0	5	342,474,242,427,183,	0,414,942,1267,1774,
NW_022655034.1	147	2110	rna-XM_032941795.1	0	+	1025	1729	0	5	973,45,34,95,409,	0,1054,1188,1291,1554,
NW_022655034.1	143	2110	rna-XM_032941794.1	0	+	1025	1729	0	5	977,45,55,95,409,	0,1058,1192,1295,1558,
NW_022655034.1	177	2110	rna-XR_004400541.1	0	+	2110	2110	0	4	943,45,298,409,	0,1024,1158,1524,
NW_022655034.1	177	2110	rna-XR_004400540.1	0	+	2110	2110	0	4	943,45,305,409,	0,1024,1151,1524,
NW_022655034.1	176	2110	rna-XR_004400545.1	0	+	2110	2110	0	5	944,45,34,195,409,	0,1025,1159,1262,1525,
NW_022655034.1	176	2110	rna-XR_004400543.1	0	+	2110	2110	0	4	944,76,298,409,	0,994,1159,1525,
NW_022655034.1	176	2110	rna-XR_004400542.1	0	+	2110	2110	0	4	944,76,305,409,	0,994,1152,1525,
NW_022655034.1	173	2110	rna-XR_004400546.1	0	+	2110	2110	0	5	947,45,41,195,409,	0,1028,1155,1265,1528,
NW_022655034.1	161	2110	rna-XR_004400547.1	0	+	2110	2110	0	5	959,45,62,195,409,	0,1040,1167,1277,1540,
NW_022655034.1	158	2110	rna-XR_004400544.1	0	+	2110	2110	0	4	962,45,205,409,	0,1043,1170,1543,
NW_022655025.1	466	2224	rna-XM_032941793.1	0	+	726	2224	0	5	280,181,153,208,455,	0,542,798,1023,1303,
NW_022655024.1	11	1240	rna-XM_032941792.1	0	-	11	1240	0	6	83,234,133,232,92,83,	0,143,437,641,935,1146,
NW_022655018.1	8	1233	rna-XM_032941791.1	0	-	8	1123	0	3	18,411,164,	0,106,1061,
NW_022655015.1	3	2239	rna-XM_032941790.1	0	-	3	2227	0	9	47,139,114,42,231,102,695,89,30,	0,123,360,573,778,1080,1268,2045,2206,
NW_022655011.1	4829	5301	rna-XM_032941789.1	0	-	4986	5301	0	2	214,164,	0,308,
NW_022655005.1	68	1955	rna-XM_032941788.1	0	-	68	1955	0	1	1887,	0,
NW_022655002.1	42	2208	rna-XM_032941787.1	0	+	219	2208	0	6	297,271,237,62,102,17,	0,1097,1537,1838,1978,2149,
NW_022654999.1	477	1324	rna-XM_032941786.1	0	-	541	1324	0	1	847,	0,
NW_022654998.1	51	1809	rna-XM_032941785.1	0	+	119	1809	0	3	813,123,670,	0,879,1088,
NW_022654997.1	590	1523	rna-XM_032941784.1	0	+	892	1523	0	4	477,112,76,81,	0,530,708,852,
NW_022654994.1	1852	3017	rna-XM_032941782.1	0	-	2000	3017	0	4	295,161,297,118,	0,391,685,1047,
NW_022654993.1	42	1196	rna-XM_032941781.1	0	+	42	922	0	5	66,134,95,96,417,	0,164,392,564,737,
NW_022654987.1	1829	4570	rna-XM_032941780.1	0	-	2990	4316	0	2	1195,658,	0,2083,
NW_022654983.1	6	1668	rna-XM_032941779.1	0	+	236	1630	0	7	68,228,216,146,123,130,334,	0,132,432,738,946,1127,1328,
NW_022654981.1	10211	11550	rna-XM_032941777.1	0	-	10589	11550	0	1	1339,	0,
NW_022654981.1	7950	9339	rna-XM_032941774.1	0	+	8064	9223	0	3	120,252,869,	0,198,520,
NW_022654981.1	7693	9343	rna-XM_032941773.1	0	+	8064	9223	0	3	377,261,873,	0,455,777,
NW_022654981.1	4242	6539	rna-XM_032941772.1	0	-	4494	6539	0	2	1521,713,	0,1584,
NW_022654981.1	1968	3712	rna-XM_032941775.1	0	-	2233	3613	0	6	359,141,98,217,161,231,	0,466,746,910,1199,1513,
NW_022654981.1	1964	3713	rna-XM_032941776.1	0	-	2233	3613	0	6	363,141,98,217,163,227,	0,470,750,914,1203,1522,
NW_022654980.1	9181	9997	rna-XM_032941770.1	0	-	9259	9987	0	3	474,168,16,	0,535,800,
NW_022654980.1	7624	8454	rna-XM_032941769.1	0	-	7713	8419	0	3	434,171,41,	0,498,789,
NW_022654980.1	6107	7017	rna-XM_032941768.1	0	-	6196	6917	0	3	419,201,106,	0,484,804,
NW_022654980.1	4479	5310	rna-XM_032941766.1	0	-	4558	5304	0	3	439,201,12,	0,502,819,
NW_022654980.1	2264	2988	rna-XM_032941767.1	0	-	2264	2890	0	3	279,168,104,	0,340,620,
NW_022654980.1	449	1410	rna-XM_032941765.1	0	-	529	1298	0	3	470,201,118,	0,535,843,
NW_022654979.1	1461	3065	rna-XM_032941764.1	0	-	1472	3038	0	5	235,117,165,180,238,	0,428,802,1065,1366,
NW_022654977.1	1384	1974	rna-XM_032941763.1	0	-	1664	1974	0	1	590,	0,
NW_022654962.1	3317	4401	rna-XM_032941761.1	0	+	3593	4240	0	3	129,293,453,	0,264,631,
NW_022654962.1	5	1388	rna-XM_032941762.1	0	+	5	1064	0	3	517,125,609,	0,587,774,
NW_022654961.1	5	1570	rna-XM_032941760.1	0	-	5	1570	0	7	87,90,60,193,174,282,82,	0,147,450,627,897,1128,1483,
NW_022654954.1	67	794	rna-XM_032941759.1	0	+	126	789	0	2	201,463,	0,264,
NW_022654953.1	6	1635	rna-XM_032941758.1	0	-	6	1094	0	2	672,647,	0,982,
NW_022654950.1	0	1507	rna-XM_032941756.1	0	-	529	1471	0	5	859,111,156,85,38,	0,923,1098,1319,1469,
NW_022654947.1	6	1356	rna-XM_032941755.1	0	+	368	1356	0	7	111,114,94,104,135,197,202,	0,181,362,521,685,894,1148,
NW_022654944.1	887	2806	rna-XM_032941754.1	0	+	996	2806	0	9	197,200,237,88,230,147,133,74,48,	0,277,565,874,1033,1327,1540,1739,1871,
NW_022654943.1	28	1072	rna-XM_032941753.1	0	-	28	1072	0	3	763,82,77,	0,824,967,
NW_022654940.1	58	1067	rna-XM_032941752.1	0	+	58	1067	0	3	18,787,77,	0,90,932,
NW_022654939.1	88	1656	rna-XM_032941751.1	0	+	233	1419	0	2	157,1335,	0,233,
NW_022654937.1	9	1304	rna-XM_032941750.1	0	-	9	1304	0	7	149,108,169,149,96,118,91,	0,205,377,628,841,1020,1204,
NW_022654930.1	12517	13002	rna-XM_032941749.1	0	+	12517	13002	0	1	485,	0,
NW_022654930.1	8333	9132	rna-XM_032941748.1	0	+	8333	9132	0	3	79,198,260,	0,252,539,
NW_022654927.1	6	1005	rna-XM_032941743.1	0	-	38	673	0	3	148,280,440,	0,211,559,
NW_022654927.1	6	1005	rna-XM_032941742.1	0	-	38	673	0	4	148,280,137,233,	0,211,559,766,
NW_022654927.1	6	1005	rna-XM_032941744.1	0	-	38	673	0	4	148,280,134,233,	0,211,559,766,
NW_022654927.1	6	1005	rna-XM_032941745.1	0	-	38	673	0	4	148,280,137,230,	0,211,559,769,
NW_022654927.1	6	1005	rna-XM_032941746.1	0	-	38	673	0	4	148,280,134,230,	0,211,559,769,
NW_022654924.1	294	764	rna-XM_032941741.1	0	-	396	764	0	2	260,151,	0,319,
NW_022654922.1	6	1064	rna-XM_032941740.1	0	-	14	518	0	4	184,85,242,334,	0,247,386,724,
NW_022654921.1	6	1000	rna-XM_032941739.1	0	+	149	1000	0	4	39,308,122,343,	0,97,468,651,
NW_022654920.1	6	1605	rna-XM_032941738.1	0	-	6	1605	0	8	291,89,163,140,66,200,137,51,	0,355,506,742,943,1088,1345,1548,
NW_022654916.1	4265	5414	rna-XM_032941733.1	0	+	4576	5414	0	5	232,155,127,163,195,	0,310,526,722,954,
NW_022654916.1	36	3488	rna-XM_032941735.1	0	-	339	3413	0	12	573,136,131,406,142,160,111,135,155,173,149,87,	0,670,884,1072,1553,1751,1974,2153,2356,2576,2862,3365,
NW_022654916.1	36	3503	rna-XM_032941737.1	0	-	339	3119	0	13	573,136,131,406,142,160,111,135,155,173,149,197,102,	0,670,884,1072,1553,1751,1974,2153,2356,2576,2862,3077,3365,
NW_022654916.1	36	3515	rna-XM_032941736.1	0	-	339	3119	0	13	573,136,131,406,142,160,111,135,155,173,149,200,114,	0,670,884,1072,1553,1751,1974,2153,2356,2576,2862,3077,3365,
NW_022654912.1	405	2018	rna-XM_032941732.1	0	-	554	2018	0	4	430,114,369,135,	0,541,753,1478,
NW_022654909.1	108	1367	rna-XM_032941731.1	0	+	119	1150	0	4	52,116,578,286,	0,119,308,973,
NW_022654908.1	1844	3490	rna-XM_032941730.1	0	+	1844	3490	0	6	180,153,273,276,142,302,	0,257,472,799,1142,1344,
NW_022654907.1	95	1108	rna-XM_032941729.1	0	-	365	874	0	4	373,77,281,77,	0,434,584,936,
NW_022654894.1	81	3983	rna-XM_032941727.1	0	+	81	3565	0	6	174,1355,671,93,142,802,	0,447,1897,2659,2836,3100,
NW_022654883.1	1105	2658	rna-XM_032941726.1	0	+	1354	2658	0	7	161,122,168,161,198,192,154,	0,227,410,652,882,1141,1399,
NW_022654877.1	4786	5556	rna-XM_032941725.1	0	+	4786	5556	0	1	770,	0,
NW_022654875.1	846	1853	rna-XM_032941724.1	0	+	846	1825	0	2	528,324,	0,683,
NW_022654871.1	9	1620	rna-XM_032941722.1	0	+	80	1169	0	2	591,855,	0,756,
NW_022654865.1	4	1578	rna-XM_032941721.1	0	-	4	1441	0	9	45,161,59,46,119,139,147,80,235,	0,105,336,463,580,770,967,1197,1339,
NW_022654857.1	15889	22661	rna-XM_032941720.1	0	-	15984	22661	0	23	284,216,128,95,76,231,151,80,335,167,219,292,179,204,111,139,157,106,117,208,150,111,42,	0,889,1160,1367,1548,1722,2019,2237,2393,2789,3017,3301,3657,3967,4243,4424,4636,4873,5036,5211,5544,6200,6730,
NW_022654853.1	3	8329	rna-XM_032941719.1	0	+	3	8329	0	24	250,182,192,232,86,339,336,238,359,69,144,193,128,118,134,107,73,207,84,156,141,229,81,81,	0,318,562,813,1116,1274,1682,2084,2481,2979,3159,3379,3648,3842,5970,6164,6338,6519,6790,6956,7175,7399,7813,8245,
NW_022654851.1	194	1211	rna-XM_032941718.1	0	+	320	1102	0	3	160,179,169,	0,319,848,
NW_022654845.1	6	1250	rna-XM_032941716.1	0	+	101	1250	0	1	1244,	0,
NW_022654834.1	1595	2952	rna-XM_032941715.1	0	-	1768	2952	0	6	385,136,117,148,184,17,	0,452,648,830,1079,1340,
NW_022654828.1	135	2643	rna-XM_032941714.1	0	-	135	806	0	4	162,164,219,245,	0,220,480,2263,
NW_022654823.1	8	1016	rna-XM_032941713.1	0	-	8	1016	0	3	334,282,255,	0,403,753,
NW_022654819.1	579	1188	rna-XM_032941711.1	0	-	777	1188	0	2	430,113,	0,496,
NW_022654816.1	111	1069	rna-XM_032941710.1	0	-	571	1069	0	1	958,	0,
NW_022654815.1	308	1319	rna-XM_032941709.1	0	-	643	1319	0	3	586,134,149,	0,656,862,
NW_022654806.1	118	1053	rna-XM_032941708.1	0	-	133	940	0	2	282,263,	0,672,
NW_022654804.1	546	1465	rna-XM_032941707.1	0	-	671	1465	0	4	292,175,123,57,	0,349,623,862,
NW_022654803.1	10	1567	rna-XM_032941706.1	0	-	10	1165	0	5	132,195,195,185,109,	0,210,698,989,1448,
NW_022654800.1	4	1232	rna-XM_032941704.1	0	+	4	1232	0	2	399,87,	0,1141,
NW_022654798.1	86609	119169	rna-XM_032941697.1	0	-	87521	119007	0	23	1390,194,108,126,298,135,245,106,148,192,572,80,138,201,123,184,95,84,75,199,100,80,488,	0,1487,1770,1963,2149,2571,2828,3230,3453,4663,4916,6325,6680,7158,8629,9667,10274,10813,11047,11298,13746,14141,32072,
NW_022654798.1	72041	72929	rna-XM_032941700.1	0	-	72041	72929	0	1	888,	0,
NW_022654798.1	58058	58949	rna-XM_032941702.1	0	+	58100	58699	0	2	96,724,	0,167,
NW_022654798.1	57869	58949	rna-XM_032941703.1	0	+	58100	58699	0	3	133,81,724,	0,204,356,
NW_022654798.1	57743	58949	rna-XR_004400478.1	0	+	58949	58949	0	4	89,74,84,724,	0,185,327,482,
NW_022654798.1	33085	33830	rna-XM_032941701.1	0	+	33085	33830	0	1	745,	0,
NW_022654798.1	21427	23023	rna-XM_032941698.1	0	-	21508	23023	0	3	538,113,129,	0,601,1467,
NW_022654797.1	118	1424	rna-XM_032941696.1	0	+	496	1409	0	2	625,413,	0,893,
NW_022654792.1	7	1570	rna-XM_032941695.1	0	-	7	1279	0	3	282,307,419,	0,769,1144,
NW_022654790.1	1562	3713	rna-XM_032941694.1	0	-	2018	3526	0	4	762,177,189,247,	0,834,1071,1904,
NW_022654790.1	131	1192	rna-XM_032941692.1	0	+	131	1036	0	4	255,51,133,402,	0,332,451,659,
NW_022654789.1	434	2633	rna-XM_032941690.1	0	-	724	2190	0	7	564,256,58,117,72,104,576,	0,632,958,1102,1300,1430,1623,
NW_022654789.1	434	2633	rna-XM_032941691.1	0	-	724	2157	0	8	564,256,58,117,72,104,100,392,	0,632,958,1102,1300,1430,1623,1807,
NW_022654787.1	700	1099	rna-XM_032941689.1	0	-	700	1099	0	1	399,	0,
NW_022654782.1	351	2516	rna-XM_032941688.1	0	-	366	2516	0	7	146,55,111,134,95,106,133,	0,217,348,550,1643,1840,2032,
NW_022654777.1	477	2208	rna-XM_032941687.1	0	+	1070	2208	0	8	668,70,44,53,68,210,81,28,	0,734,874,996,1139,1287,1560,1703,
NW_022654776.1	6	1230	rna-XM_032941686.1	0	-	6	1230	0	2	751,401,	0,823,
NW_022654774.1	660	1660	rna-XM_032941684.1	0	+	744	1660	0	5	142,155,180,193,44,	0,209,427,677,956,
NW_022654773.1	105	1228	rna-XM_032941683.1	0	-	105	1153	0	5	72,171,217,208,151,	0,164,401,688,972,
NW_022654764.1	5	1550	rna-XM_032941682.1	0	-	5	1550	0	4	428,302,177,66,	0,570,944,1479,
NW_022654758.1	240	1739	rna-XM_032941681.1	0	-	357	1332	0	2	1114,167,	0,1332,
NW_022654758.1	240	1739	rna-XM_032941680.1	0	-	357	1332	0	2	1114,163,	0,1336,
NW_022654756.1	39	1000	rna-XM_032941678.1	0	-	49	913	0	2	471,199,	0,762,
NW_022654751.1	6	1088	rna-XM_032941677.1	0	+	6	877	0	3	274,202,473,	0,347,609,
NW_022654750.1	77	1895	rna-XM_032941676.1	0	+	935	1895	0	2	1501,161,	0,1657,
NW_022654747.1	6	1466	rna-XM_032941675.1	0	+	33	1466	0	4	78,303,169,145,	0,726,1085,1315,
NW_022654747.1	6	1466	rna-XM_032941674.1	0	+	33	1466	0	5	78,48,303,169,145,	0,255,726,1085,1315,
NW_022654744.1	66	1176	rna-XM_032941673.1	0	-	66	1052	0	6	92,118,74,91,327,46,	0,171,359,493,662,1064,
NW_022654742.1	7	1283	rna-XM_032941672.1	0	-	7	1182	0	6	133,290,162,120,86,154,	0,194,568,789,977,1122,
NW_022654741.1	4	1735	rna-XM_032941671.1	0	-	4	1735	0	2	905,159,	0,1572,
NW_022654740.1	1109	2481	rna-XM_032941670.1	0	-	1536	2481	0	1	1372,	0,
NW_022654739.1	23	1191	rna-XM_032941669.1	0	-	23	988	0	5	47,140,171,153,314,	0,120,356,623,854,
NW_022654738.1	6	1797	rna-XM_032941668.1	0	-	434	1728	0	4	454,174,225,730,	0,522,760,1061,
NW_022654734.1	202	2032	rna-XM_032941666.1	0	-	261	2032	0	5	662,122,170,248,53,	0,758,1230,1459,1777,
NW_022654734.1	202	2032	rna-XM_032941667.1	0	-	261	2032	0	5	662,104,170,248,53,	0,758,1230,1459,1777,
NW_022654727.1	900	1343	rna-XM_032941665.1	0	-	900	1343	0	2	168,202,	0,241,
NW_022654726.1	764	1073	rna-XM_032941664.1	0	-	918	1073	0	1	309,	0,
NW_022654725.1	4749	5340	rna-XM_032941663.1	0	-	4749	5306	0	2	112,417,	0,174,
NW_022654725.1	2694	4502	rna-XM_032941662.1	0	-	3073	4004	0	5	838,157,67,91,395,	0,895,1124,1258,1413,
NW_022654718.1	326	2024	rna-XM_032941661.1	0	+	367	1981	0	13	155,57,48,42,42,42,42,33,42,42,39,42,103,	0,261,407,521,628,804,910,1024,1150,1277,1379,1489,1595,
NW_022654714.1	157	3386	rna-XM_032941656.1	0	-	336	3358	0	13	429,152,123,218,226,162,85,104,62,107,35,3,121,	0,519,762,956,1235,1536,1761,1946,2195,2320,2827,3022,3108,
NW_022654714.1	157	3386	rna-XM_032941657.1	0	-	336	3358	0	13	429,152,123,218,226,162,85,104,44,107,35,3,121,	0,519,762,956,1235,1536,1761,1946,2195,2320,2827,3022,3108,
NW_022654714.1	157	3390	rna-XM_032941658.1	0	-	336	2508	0	13	429,152,123,218,226,162,85,104,62,132,76,49,125,	0,519,762,956,1235,1536,1761,1946,2195,2320,2827,2976,3108,
NW_022654714.1	157	3390	rna-XM_032941660.1	0	-	336	2508	0	13	429,152,123,218,226,162,85,104,44,132,76,49,125,	0,519,762,956,1235,1536,1761,1946,2195,2320,2827,2976,3108,
NW_022654714.1	157	3390	rna-XM_032941659.1	0	-	336	2508	0	13	429,152,123,218,226,162,85,104,62,107,76,49,125,	0,519,762,956,1235,1536,1761,1946,2195,2320,2827,2976,3108,
NW_022654709.1	1156	1989	rna-XM_032941655.1	0	+	1349	1989	0	1	833,	0,
NW_022654708.1	808	1571	rna-XM_032941654.1	0	+	938	1571	0	1	763,	0,
NW_022654702.1	7	1597	rna-XM_032941653.1	0	-	7	1597	0	1	1590,	0,
NW_022654701.1	13	556	rna-XM_032941652.1	0	-	13	462	0	2	354,106,	0,437,
NW_022654700.1	49	1731	rna-XM_032941651.1	0	-	49	1724	0	8	123,177,181,108,178,108,280,61,	0,189,434,686,862,1105,1279,1621,
NW_022654696.1	1302	3540	rna-XM_032941648.1	0	-	1562	3540	0	7	713,171,334,103,206,304,21,	0,780,1014,1409,1573,1843,2217,
NW_022654696.1	39	1022	rna-XM_032941649.1	0	-	39	840	0	3	289,182,360,	0,356,623,
NW_022654696.1	39	1096	rna-XM_032941650.1	0	-	39	840	0	4	289,182,272,68,	0,356,623,989,
NW_022654694.1	456	2002	rna-XM_032941647.1	0	-	646	2002	0	6	428,149,129,218,145,138,	0,510,730,922,1201,1408,
NW_022654691.1	1968	2592	rna-XM_032941646.1	0	+	1968	2592	0	3	6,207,192,	0,166,432,
NW_022654691.1	132	2234	rna-XM_032941645.1	0	+	132	1529	0	8	117,198,207,102,86,347,203,100,	0,183,469,742,1115,1267,1725,2002,
NW_022654691.1	132	2234	rna-XM_032941644.1	0	+	132	1529	0	8	117,198,207,102,86,369,203,100,	0,183,469,742,1115,1267,1725,2002,
NW_022654691.1	132	2234	rna-XM_032941643.1	0	+	132	1529	0	7	117,198,207,102,86,661,100,	0,183,469,742,1115,1267,2002,
NW_022654686.1	29	1186	rna-XM_032941642.1	0	+	529	1186	0	3	615,81,95,	0,898,1062,
NW_022654685.1	446	1757	rna-XM_032941641.1	0	+	759	1757	0	1	1311,	0,
NW_022654680.1	1604	3313	rna-XM_032941640.1	0	-	1932	3313	0	3	450,408,196,	0,843,1513,
NW_022654677.1	639	1529	rna-XM_032941639.1	0	-	1098	1529	0	3	528,129,118,	0,590,772,
NW_022654676.1	2712	6200	rna-XM_032941638.1	0	+	2712	6077	0	3	208,218,597,	0,278,2891,
NW_022654675.1	2727	3561	rna-XM_032941636.1	0	+	2882	3510	0	4	302,90,102,153,	0,365,521,681,
NW_022654674.1	18	669	rna-XM_032941635.1	0	+	18	614	0	2	48,418,	0,233,
NW_022654671.1	267	933	rna-XM_032941634.1	0	-	285	793	0	2	153,380,	0,286,
NW_022654670.1	93012	93404	rna-XM_032941633.1	0	+	93012	93404	0	2	232,67,	0,325,
NW_022654670.1	90230	91722	rna-XM_032941632.1	0	+	90312	91704	0	7	125,229,151,123,142,120,74,	0,225,524,786,982,1205,1418,
NW_022654670.1	88353	89703	rna-XM_032941628.1	0	+	88353	89703	0	6	209,148,123,145,120,56,	0,342,608,857,1109,1294,
NW_022654670.1	85789	87342	rna-XM_032941631.1	0	+	85789	87224	0	8	73,170,71,148,123,124,120,174,	0,151,393,539,784,984,1183,1379,
NW_022654670.1	81368	83746	rna-XM_032941629.1	0	-	81569	83590	0	7	299,73,173,260,154,624,271,	0,377,524,805,1157,1396,2107,
NW_022654670.1	81368	83747	rna-XM_032941630.1	0	-	81569	83590	0	7	299,73,173,260,154,618,272,	0,377,524,805,1157,1396,2107,
NW_022654670.1	25266	36077	rna-XM_032941627.1	0	+	25266	35994	0	4	176,195,258,245,	0,1745,7946,10566,
NW_022654665.1	491	1368	rna-XM_032941625.1	0	+	584	1368	0	4	116,315,112,28,	0,306,676,849,
NW_022654663.1	6	1378	rna-XM_032941624.1	0	+	161	1378	0	3	600,499,71,	0,702,1301,
NW_022654655.1	924	1543	rna-XM_032941623.1	0	-	1001	1465	0	2	398,156,	0,463,
NW_022654653.1	3	1071	rna-XM_032941622.1	0	-	3	1071	0	3	489,198,237,	0,554,831,
NW_022654651.1	274	1154	rna-XM_032941621.1	0	-	420	955	0	4	307,55,138,202,	0,370,479,678,
NW_022654648.1	179	1691	rna-XM_032941620.1	0	+	743	1580	0	3	655,528,212,	0,715,1300,
NW_022654643.1	540	1376	rna-XM_032941618.1	0	-	618	1376	0	4	174,148,196,49,	0,244,459,787,
NW_022654635.1	47	1002	rna-XM_032941617.1	0	+	162	767	0	2	342,527,	0,428,
NW_022654634.1	306	1315	rna-XM_032941616.1	0	+	339	1315	0	3	262,402,188,	0,326,821,
NW_022654632.1	943	2379	rna-XM_032941612.1	0	-	1154	2187	0	6	341,129,235,46,101,274,	0,410,600,893,1003,1162,
NW_022654632.1	943	2380	rna-XM_032941613.1	0	-	1154	2143	0	6	341,129,235,46,70,275,	0,410,600,893,1003,1162,
NW_022654632.1	235	940	rna-XM_032941615.1	0	+	334	883	0	3	129,119,277,	0,250,428,
NW_022654631.1	8	1232	rna-XM_032941611.1	0	+	50	1232	0	2	63,1042,	0,182,
NW_022654628.1	13	1282	rna-XM_032941610.1	0	+	465	1282	0	2	775,22,	0,1247,
NW_022654625.1	295	3947	rna-XM_032941608.1	0	+	295	3947	0	7	54,49,137,57,136,133,114,	0,407,531,742,882,1147,3538,
NW_022654624.1	5	868	rna-XM_032941607.1	0	+	5	853	0	3	97,249,386,	0,157,477,
NW_022654620.1	121	4965	rna-XM_032941605.1	0	-	757	4956	0	2	1753,1322,	0,3522,
NW_022654620.1	121	4965	rna-XM_032941606.1	0	-	484	4956	0	2	400,1322,	0,3522,
NW_022654610.1	23581	25678	rna-XM_032941604.1	0	+	23845	25678	0	1	2097,	0,
NW_022654610.1	15103	16023	rna-XM_032941603.1	0	-	15162	16023	0	4	275,236,111,97,	0,345,648,823,
NW_022654609.1	10	1046	rna-XM_032941602.1	0	+	10	1046	0	4	277,132,229,193,	0,341,547,843,
NW_022654608.1	392	1380	rna-XM_032941601.1	0	+	606	1380	0	2	283,181,	0,807,
NW_022654604.1	1529	4261	rna-XM_032941600.1	0	-	1529	4203	0	3	83,32,288,	0,1355,2444,
NW_022654598.1	46	3041	rna-XM_032941599.1	0	+	46	3041	0	1	2995,	0,
NW_022654597.1	4	1162	rna-XM_032941598.1	0	+	4	1059	0	6	26,145,127,95,181,228,	0,103,311,517,667,930,
NW_022654595.1	350	1459	rna-XM_032941597.1	0	-	369	1407	0	4	129,126,137,285,	0,442,631,824,
NW_022654593.1	1338	3160	rna-XM_032941595.1	0	+	1338	3143	0	7	32,358,319,135,122,183,184,	0,115,560,952,1170,1388,1638,
NW_022654593.1	1338	3161	rna-XM_032941596.1	0	+	1338	3143	0	7	32,358,319,135,104,189,185,	0,115,560,952,1170,1382,1638,
NW_022654590.1	454	1644	rna-XM_032941593.1	0	-	576	1626	0	5	211,97,201,135,201,	0,308,492,774,989,
NW_022654589.1	6	1594	rna-XM_032941592.1	0	+	442	1503	0	4	98,194,178,165,	0,401,684,1423,
NW_022654588.1	19	1359	rna-XM_032941591.1	0	-	19	1359	0	4	148,101,101,39,	0,974,1141,1301,
NW_022654585.1	5176	7664	rna-XM_032941590.1	0	+	5471	7642	0	6	367,153,755,226,229,456,	0,425,650,1460,1744,2032,
NW_022654575.1	138	1175	rna-XM_032941589.1	0	-	260	1175	0	5	250,181,95,127,120,	0,321,563,729,917,
NW_022654570.1	735	1588	rna-XM_032941588.1	0	+	769	1588	0	4	97,73,133,274,	0,178,373,579,
NW_022654564.1	119	611	rna-XM_032941587.1	0	-	328	611	0	2	377,47,	0,445,
NW_022654560.1	211	2425	rna-XM_032941586.1	0	-	211	2425	0	1	2214,	0,
NW_022654558.1	5	1016	rna-XM_032941585.1	0	-	5	527	0	1	1011,	0,
NW_022654555.1	1213	1726	rna-XM_032941584.1	0	+	1278	1726	0	2	177,185,	0,328,
NW_022654553.1	530	2093	rna-XM_032941583.1	0	-	769	2093	0	4	501,202,226,93,	0,585,1004,1470,
NW_022654552.1	191	1144	rna-XM_032941582.1	0	-	191	1144	0	5	64,241,132,78,160,	0,135,444,655,793,
NW_022654551.1	2857	4633	rna-XM_032941581.1	0	+	2872	4606	0	4	162,877,214,247,	0,241,1186,1529,
NW_022654551.1	36	2149	rna-XM_032941580.1	0	+	682	2113	0	5	331,77,922,214,259,	0,398,547,1544,1854,
NW_022654551.1	36	2149	rna-XM_032941579.1	0	+	394	2113	0	4	475,922,214,259,	0,547,1544,1854,
NW_022654540.1	1535	3696	rna-XM_032941575.1	0	+	1923	3597	0	5	141,73,792,93,761,	0,226,371,1228,1400,
NW_022654540.1	1511	3696	rna-XM_032941574.1	0	+	1923	3597	0	5	139,73,792,93,761,	0,250,395,1252,1424,
NW_022654540.1	653	3696	rna-XM_032941577.1	0	+	1923	3597	0	5	109,73,792,93,761,	0,1108,1253,2110,2282,
NW_022654540.1	80	529	rna-XM_032941578.1	0	-	80	502	0	1	449,	0,
NW_022654539.1	0	1069	rna-XM_032941573.1	0	-	215	1045	0	3	374,483,45,	0,443,1024,
NW_022654537.1	2	1758	rna-XM_032941572.1	0	-	2	1517	0	6	111,129,176,83,135,136,	0,181,381,877,1387,1620,
NW_022654537.1	2	1759	rna-XM_032941569.1	0	-	2	1517	0	6	111,129,176,83,135,157,	0,181,381,877,1387,1600,
NW_022654537.1	2	1759	rna-XM_032941571.1	0	-	2	1517	0	6	111,129,176,83,135,140,	0,181,381,877,1387,1617,
NW_022654537.1	2	1760	rna-XM_032941570.1	0	-	2	1517	0	6	111,129,176,83,135,162,	0,181,381,877,1387,1596,
NW_022654531.1	241	1428	rna-XM_032941568.1	0	-	375	1428	0	3	452,196,309,	0,613,878,
NW_022654530.1	58	719	rna-XM_032941567.1	0	+	58	609	0	3	11,90,386,	0,112,275,
NW_022654529.1	11	2890	rna-XM_032941565.1	0	-	11	2890	0	1	2879,	0,
NW_022654523.1	394	1362	rna-XM_032941564.1	0	+	1042	1362	0	2	763,133,	0,835,
NW_022654522.1	16	1310	rna-XM_032941563.1	0	-	172	1151	0	3	351,159,35,	0,982,1259,
NW_022654521.1	24	1812	rna-XM_032941562.1	0	-	1207	1812	0	2	1228,483,	0,1305,
NW_022654519.1	6	995	rna-XM_032941561.1	0	+	40	857	0	3	46,456,336,	0,119,653,
NW_022654513.1	376	1034	rna-XM_032941560.1	0	-	850	1034	0	1	658,	0,
NW_022654509.1	93	1489	rna-XM_032941559.1	0	+	93	1489	0	3	320,859,82,	0,381,1314,
NW_022654508.1	638	1170	rna-XM_032941558.1	0	-	758	1170	0	3	246,120,18,	0,315,514,
NW_022654504.1	321	1396	rna-XM_032941556.1	0	+	523	1396	0	6	220,88,168,101,81,58,	0,327,473,703,869,1017,
NW_022654503.1	5484	6570	rna-XM_032941554.1	0	+	5698	6570	0	6	232,88,168,101,81,58,	0,339,481,711,880,1028,
NW_022654503.1	3999	5284	rna-XM_032941555.1	0	+	4028	5166	0	3	656,262,246,	0,717,1039,
NW_022654503.1	2785	3873	rna-XM_032941552.1	0	+	2821	3832	0	1	1088,	0,
NW_022654503.1	979	2703	rna-XM_032941553.1	0	+	1392	2493	0	4	558,225,190,571,	0,621,909,1153,
NW_022654502.1	380	1105	rna-XM_032941551.1	0	+	459	1105	0	2	471,195,	0,530,
NW_022654497.1	11609	13652	rna-XM_032941549.1	0	-	12651	13575	0	7	469,548,139,34,107,58,103,	0,535,1180,1437,1527,1781,1940,
NW_022654497.1	10077	13652	rna-XR_004400353.1	0	-	13652	13652	0	9	396,130,809,112,548,291,89,58,103,	0,478,670,1889,2067,2712,3059,3313,3472,
NW_022654497.1	10077	13652	rna-XR_004400354.1	0	-	13652	13652	0	9	396,144,809,112,548,272,89,58,103,	0,478,670,1889,2067,2712,3059,3313,3472,
NW_022654497.1	10077	13652	rna-XR_004400347.1	0	-	13652	13652	0	9	396,130,809,112,548,272,89,58,103,	0,478,670,1889,2067,2712,3059,3313,3472,
NW_022654497.1	10077	13652	rna-XR_004400355.1	0	-	13652	13652	0	9	396,106,809,112,548,272,89,58,103,	0,478,670,1889,2067,2712,3059,3313,3472,
NW_022654497.1	10077	13652	rna-XR_004400349.1	0	-	13652	13652	0	10	396,130,378,345,112,548,272,89,58,103,	0,478,670,1134,1889,2067,2712,3059,3313,3472,
NW_022654497.1	10077	13652	rna-XR_004400348.1	0	-	13652	13652	0	10	396,130,546,199,112,548,272,89,58,103,	0,478,670,1280,1889,2067,2712,3059,3313,3472,
NW_022654497.1	10077	13652	rna-XR_004400350.1	0	-	13652	13652	0	11	396,130,378,82,199,112,548,272,89,58,103,	0,478,670,1134,1280,1889,2067,2712,3059,3313,3472,
NW_022654497.1	10077	13652	rna-XR_004400351.1	0	-	13652	13652	0	10	396,130,378,199,112,548,272,89,58,103,	0,478,670,1280,1889,2067,2712,3059,3313,3472,
NW_022654497.1	10077	13652	rna-XR_004400352.1	0	-	13652	13652	0	9	396,130,378,112,548,272,89,58,103,	0,478,670,1889,2067,2712,3059,3313,3472,
NW_022654497.1	10077	13652	rna-XR_004400356.1	0	-	13652	13652	0	10	396,130,809,112,430,57,272,89,58,103,	0,478,670,1889,2067,2558,2712,3059,3313,3472,
NW_022654497.1	10077	13652	rna-XR_004400358.1	0	-	13652	13652	0	10	396,130,809,112,364,57,272,89,58,103,	0,478,670,1889,2067,2558,2712,3059,3313,3472,
NW_022654497.1	10077	13652	rna-XR_004400360.1	0	-	13652	13652	0	8	396,130,809,57,272,89,58,103,	0,478,670,2558,2712,3059,3313,3472,
NW_022654497.1	10077	13652	rna-XR_004400357.1	0	-	13652	13652	0	10	396,130,809,112,548,139,15,89,58,103,	0,478,670,1889,2067,2712,2969,3059,3313,3472,
NW_022654497.1	10077	13652	rna-XR_004400359.1	0	-	13652	13652	0	8	396,130,809,112,548,139,58,103,	0,478,670,1889,2067,2712,3313,3472,
NW_022654494.1	2790	4282	rna-XM_032941547.1	0	+	2954	4282	0	5	369,210,39,169,352,	0,455,774,900,1140,
NW_022654485.1	3	1613	rna-XM_032941546.1	0	-	3	1595	0	5	164,362,167,123,474,	0,245,689,927,1136,
NW_022654480.1	52	958	rna-XM_032941545.1	0	+	76	636	0	3	245,99,413,	0,323,493,
NW_022654477.1	25	1389	rna-XM_032941544.1	0	-	25	544	0	4	77,180,184,106,	0,136,375,1258,
NW_022654476.1	7	1599	rna-XM_032941543.1	0	-	26	1371	0	4	538,576,190,95,	0,597,1247,1497,
NW_022654473.1	37	1293	rna-XM_032941542.1	0	-	255	1293	0	1	1256,	0,
NW_022654472.1	40579	41307	rna-XM_032941541.1	0	-	40680	41307	0	4	105,317,103,5,	0,195,574,723,
NW_022654472.1	22495	38992	rna-XM_032941538.1	0	+	22561	38872	0	3	207,377,481,	0,5688,16016,
NW_022654472.1	14189	16143	rna-XM_032941540.1	0	+	14189	16143	0	4	439,182,330,744,	0,484,804,1210,
NW_022654472.1	5	723	rna-XM_032941539.1	0	-	5	672	0	3	300,98,187,	0,361,531,
NW_022654469.1	8251	8726	rna-XM_032941537.1	0	-	8425	8726	0	1	475,	0,
NW_022654469.1	5201	5714	rna-XM_032941536.1	0	-	5231	5714	0	2	381,59,	0,454,
NW_022654469.1	1757	2800	rna-XM_032941535.1	0	-	1925	2800	0	2	587,392,	0,651,
NW_022654462.1	26	2606	rna-XM_032941534.1	0	+	134	2559	0	2	863,129,	0,2451,
NW_022654461.1	8	1523	rna-XM_032941533.1	0	+	8	1523	0	3	478,671,144,	0,585,1371,
NW_022654456.1	1541	2303	rna-XM_032941532.1	0	-	1541	2303	0	1	762,	0,
NW_022654452.1	117619	122053	rna-XM_032941523.1	0	-	117764	122053	0	6	339,151,247,177,2928,58,	0,498,712,1031,1273,4376,
NW_022654452.1	117619	122053	rna-XM_032941524.1	0	-	117764	122053	0	6	315,151,247,177,2928,58,	0,498,712,1031,1273,4376,
NW_022654452.1	115903	122053	rna-XM_032941521.1	0	-	116708	122053	0	8	41,72,267,151,247,177,2928,58,	0,744,1875,2214,2428,2747,2989,6092,
NW_022654452.1	114570	115911	rna-XM_032941530.1	0	-	114570	115911	0	5	255,163,153,235,97,	0,314,726,944,1244,
NW_022654452.1	107745	113583	rna-XM_032941519.1	0	-	107914	113423	0	19	239,42,154,32,63,83,101,67,153,76,28,42,64,69,34,94,112,107,227,	0,307,415,651,747,976,1125,1373,1542,1770,1919,2012,2126,2259,2650,3112,3517,5058,5611,
NW_022654452.1	105920	107863	rna-XM_032941520.1	0	+	106110	107774	0	5	130,169,42,102,139,	0,187,501,673,1804,
NW_022654452.1	102082	105708	rna-XM_032941518.1	0	-	102188	105580	0	14	313,189,96,213,222,150,202,242,226,203,161,178,89,171,	0,378,635,827,1102,1382,1587,1883,2216,2505,2776,3011,3251,3455,
NW_022654452.1	76890	99522	rna-XM_032941526.1	0	-	77388	99378	0	18	2240,271,595,4495,55,955,181,910,188,202,234,309,955,1231,940,657,642,1260,	0,2329,2739,3495,8065,8361,9419,10680,11725,11999,12376,12694,15467,16672,18017,19287,20325,21372,
NW_022654452.1	76890	99522	rna-XM_032941525.1	0	-	77388	99378	0	18	2240,271,595,4495,55,955,181,910,188,202,234,309,955,1231,940,754,545,1260,	0,2329,2739,3495,8065,8361,9419,10680,11725,11999,12376,12694,15467,16672,18017,19287,20422,21372,
NW_022654452.1	51743	57878	rna-XM_032941529.1	0	+	51743	57878	0	1	6135,	0,
NW_022654452.1	42109	43891	rna-XM_032941528.1	0	-	42109	43792	0	2	1308,411,	0,1371,
NW_022654452.1	33349	34369	rna-XM_032941527.1	0	-	33349	34369	0	1	1020,	0,
NW_022654452.1	24856	25905	rna-XM_032941515.1	0	-	24856	25883	0	5	38,165,230,297,74,	0,100,321,613,975,
NW_022654452.1	8026	8527	rna-XM_032941517.1	0	-	8026	8474	0	2	291,143,	0,358,
NW_022654451.1	2405	7073	rna-XM_032941514.1	0	-	2531	4231	0	9	150,56,787,171,903,604,642,175,84,	0,237,804,1682,1931,2905,3562,4347,4584,
NW_022654447.1	422	1165	rna-XM_032941513.1	0	-	1040	1165	0	1	743,	0,
NW_022654446.1	4343	5608	rna-XM_032941512.1	0	-	4561	5546	0	3	370,452,292,	0,441,973,
NW_022654446.1	3924	5608	rna-XR_004400310.1	0	-	5608	5608	0	5	245,220,176,452,292,	0,311,613,860,1392,
NW_022654446.1	3924	5608	rna-XR_004400311.1	0	-	5608	5608	0	5	245,220,172,452,292,	0,311,617,860,1392,
NW_022654446.1	22	3750	rna-XM_032941510.1	0	-	628	2336	0	7	515,137,175,298,449,997,120,	0,574,853,1157,1531,2054,3608,
NW_022654444.1	3632	4339	rna-XM_032941509.1	0	+	3632	4339	0	3	87,219,117,	0,162,590,
NW_022654438.1	1393	2165	rna-XM_032941508.1	0	+	1588	2165	0	3	115,147,357,	0,195,415,
NW_022654435.1	4612	6649	rna-XM_032941505.1	0	-	5048	6488	0	3	656,214,1041,	0,720,996,
NW_022654435.1	1571	2798	rna-XM_032941507.1	0	+	1655	2726	0	2	190,959,	0,268,
NW_022654432.1	343	1734	rna-XM_032941504.1	0	-	343	1221	0	5	392,74,101,357,90,	0,529,669,839,1301,
NW_022654431.1	9	1168	rna-XM_032941503.1	0	+	9	1045	0	5	71,173,93,140,369,	0,158,432,592,790,
NW_022654430.1	744	1695	rna-XM_032941502.1	0	-	1051	1695	0	3	444,229,64,	0,512,887,
NW_022654427.1	255	996	rna-XM_032941501.1	0	+	255	996	0	1	741,	0,
NW_022654425.1	7	1766	rna-XM_032941499.1	0	+	246	1766	0	3	136,1239,159,	0,228,1600,
NW_022654422.1	157	1709	rna-XM_032941497.1	0	+	157	1490	0	3	596,241,596,	0,656,956,
NW_022654421.1	156	1435	rna-XM_032941494.1	0	+	344	1213	0	4	232,91,66,672,	0,315,470,607,
NW_022654421.1	153	1435	rna-XM_032941496.1	0	+	344	1213	0	3	235,91,672,	0,318,610,
NW_022654421.1	152	1435	rna-XM_032941495.1	0	+	344	1213	0	4	236,91,66,669,	0,319,474,614,
NW_022654411.1	170556	173908	rna-XM_032941487.1	0	+	171858	172686	0	7	125,132,760,199,450,526,658,	0,198,428,1265,1527,2103,2694,
NW_022654411.1	129161	130041	rna-XM_032941485.1	0	+	129161	130041	0	5	147,120,225,29,136,	0,218,402,628,744,
NW_022654411.1	98724	103159	rna-XM_032941486.1	0	+	98724	103159	0	5	283,176,195,240,144,	0,355,605,859,4291,
NW_022654411.1	80055	93921	rna-XM_032941493.1	0	-	80249	82467	0	5	246,235,214,309,211,	0,314,624,2121,13655,
NW_022654411.1	68615	93921	rna-XM_032941492.1	0	-	68736	82467	0	5	257,235,214,309,211,	0,11754,12064,13561,25095,
NW_022654411.1	67930	93921	rna-XM_032941490.1	0	-	68594	82467	0	5	902,235,214,309,211,	0,12439,12749,14246,25780,
NW_022654411.1	66098	93921	rna-XM_032941491.1	0	-	66467	82467	0	6	404,152,235,214,309,211,	0,2582,14271,14581,16078,27612,
NW_022654411.1	66098	93921	rna-XR_004400296.1	0	-	93921	93921	0	6	404,192,235,214,309,211,	0,2582,14271,14581,16078,27612,
NW_022654411.1	47308	49467	rna-XM_032941488.1	0	-	47372	49467	0	4	143,69,509,239,	0,1206,1345,1920,
NW_022654411.1	41730	43093	rna-XM_032941484.1	0	+	41730	43093	0	5	178,108,418,94,309,	0,236,404,897,1054,
NW_022654410.1	404	1537	rna-XM_032941482.1	0	+	478	1137	0	4	92,114,72,640,	0,171,346,493,
NW_022654408.1	3388	4320	rna-XM_032941480.1	0	-	3628	4320	0	1	932,	0,
NW_022654408.1	2436	3042	rna-XM_032941481.1	0	-	2436	3021	0	2	407,111,	0,495,
NW_022654407.1	17	1168	rna-XM_032941479.1	0	-	117	1050	0	3	298,172,513,	0,392,638,
NW_022654398.1	486	3363	rna-XM_032941478.1	0	+	528	3229	0	5	139,172,143,151,246,	0,1438,1697,2233,2631,
NW_022654397.1	1486	2401	rna-XM_032941477.1	0	+	1486	2204	0	2	156,679,	0,236,
NW_022654392.1	14	592	rna-XM_032941475.1	0	-	14	530	0	2	268,242,	0,336,
NW_022654391.1	7	4908	rna-XM_032941472.1	0	-	75	2905	0	10	326,425,494,214,114,476,296,254,1199,275,	0,500,1020,1583,1877,2051,2623,2992,3346,4626,
NW_022654391.1	7	4908	rna-XM_032941473.1	0	-	75	2905	0	10	326,425,494,214,114,476,296,112,1199,275,	0,500,1020,1583,1877,2051,2623,2992,3346,4626,
NW_022654391.1	7	4908	rna-XM_032941474.1	0	-	75	2905	0	9	326,425,494,214,114,476,296,1199,275,	0,500,1020,1583,1877,2051,2623,3346,4626,
NW_022654391.1	6	4909	rna-XM_032941471.1	0	-	75	4312	0	12	327,218,141,494,214,114,476,296,112,89,306,276,	0,501,785,1021,1584,1878,2052,2624,2993,4058,4240,4627,
NW_022654389.1	4	1330	rna-XM_032941470.1	0	-	4	885	0	4	24,110,222,494,	0,106,339,832,
NW_022654384.1	5	1358	rna-XM_032941468.1	0	-	5	1358	0	1	1353,	0,
NW_022654377.1	9	1592	rna-XM_032941467.1	0	+	9	1589	0	6	447,115,178,118,145,185,	0,505,690,953,1186,1398,
NW_022654375.1	18	1160	rna-XM_032941466.1	0	-	18	1115	0	4	175,154,97,136,	0,237,468,1006,
NW_022654370.1	108	889	rna-XM_032941465.1	0	+	108	889	0	1	781,	0,
NW_022654363.1	172	1048	rna-XM_032941464.1	0	+	172	1048	0	3	28,234,408,	0,172,468,
NW_022654362.1	316	2023	rna-XM_032941462.1	0	+	316	2023	0	8	174,209,102,96,159,302,109,78,	0,245,526,696,854,1085,1456,1629,
NW_022654361.1	5	652	rna-XM_032941461.1	0	+	5	499	0	3	27,183,267,	0,93,380,
NW_022654360.1	5	1259	rna-XM_032941460.1	0	-	5	1141	0	7	13,76,43,95,127,117,286,	0,73,212,319,467,652,968,
NW_022654352.1	6	656	rna-XM_032941459.1	0	-	6	538	0	2	249,341,	0,309,
NW_022654350.1	135	846	rna-XM_032941458.1	0	-	200	633	0	2	134,519,	0,192,
NW_022654339.1	384	1038	rna-XM_032941457.1	0	+	496	1038	0	3	116,272,102,	0,224,552,
NW_022654338.1	75	1242	rna-XM_032941455.1	0	-	299	1242	0	5	241,273,196,139,14,	0,307,672,932,1153,
NW_022654336.1	5912	7997	rna-XM_032941452.1	0	+	5973	7993	0	7	529,172,311,158,122,150,132,	0,606,858,1260,1516,1731,1953,
NW_022654336.1	3356	4533	rna-XM_032941454.1	0	+	3487	4231	0	3	161,145,511,	0,380,666,
NW_022654336.1	1417	2381	rna-XM_032941453.1	0	+	1543	2123	0	3	156,139,443,	0,310,521,
NW_022654333.1	328	1257	rna-XM_032941451.1	0	+	357	1257	0	5	175,140,49,193,123,	0,239,439,551,806,
NW_022654322.1	740	1298	rna-XM_032941450.1	0	-	740	1298	0	2	311,181,	0,377,
NW_022654320.1	728	1601	rna-XM_032941448.1	0	-	838	1601	0	2	308,442,	0,431,
NW_022654312.1	8	2197	rna-XM_032941447.1	0	+	493	2149	0	9	173,153,110,161,153,162,197,145,403,	0,242,462,629,855,1076,1309,1579,1786,
NW_022654306.1	6	1047	rna-XM_032941446.1	0	-	29	1047	0	4	285,106,246,110,	0,368,589,931,
NW_022654301.1	238	1789	rna-XM_032941445.1	0	-	238	1789	0	4	599,295,147,291,	0,668,1045,1260,
NW_022654295.1	235	704	rna-XM_032941444.1	0	-	235	704	0	1	469,	0,
NW_022654294.1	585	1367	rna-XM_032941443.1	0	+	655	1367	0	4	82,111,144,219,	0,170,360,563,
NW_022654292.1	47	1562	rna-XM_032941441.1	0	-	47	1205	0	4	186,302,150,550,	0,251,611,965,
NW_022654292.1	47	1562	rna-XM_032941442.1	0	-	47	1205	0	5	186,302,150,279,202,	0,251,611,965,1313,
NW_022654290.1	62	2696	rna-XM_032941440.1	0	-	62	981	0	5	147,28,140,402,228,	0,236,346,558,2406,
NW_022654284.1	4	1194	rna-XM_032941439.1	0	+	4	1194	0	6	59,178,208,227,144,39,	0,136,380,649,936,1151,
NW_022654279.1	797	2224	rna-XM_032941437.1	0	-	1048	2085	0	2	1210,143,	0,1284,
NW_022654279.1	8	302	rna-XM_032941438.1	0	+	8	302	0	1	294,	0,
NW_022654278.1	1056	2268	rna-XM_032941436.1	0	-	1056	2268	0	1	1212,	0,
NW_022654274.1	13587	17321	rna-XM_032941435.1	0	+	15106	16216	0	2	591,2281,	0,1453,
NW_022654274.1	10472	17321	rna-XM_032941434.1	0	+	10512	16216	0	2	91,2281,	0,4568,
NW_022654270.1	47247	48128	rna-XM_032941432.1	0	-	47247	48128	0	2	185,628,	0,253,
NW_022654270.1	37689	39487	rna-XM_032941426.1	0	+	37837	39036	0	3	310,137,1223,	0,372,575,
NW_022654270.1	37689	39487	rna-XM_032941425.1	0	+	37837	39036	0	2	310,1426,	0,372,
NW_022654270.1	36256	42588	rna-XM_032941418.1	0	-	36472	42464	0	14	527,128,116,162,132,123,396,151,120,170,524,164,199,192,	0,610,2840,3024,3256,3467,3657,4132,4355,4543,4970,5555,5790,6140,
NW_022654270.1	33739	35340	rna-XM_032941429.1	0	+	33777	34870	0	5	142,239,98,132,656,	0,261,582,744,945,
NW_022654270.1	29028	31813	rna-XM_032941423.1	0	-	29364	31124	0	8	573,252,231,163,302,98,207,222,	0,631,955,1260,1489,1859,2038,2563,
NW_022654270.1	28015	28879	rna-XM_032941431.1	0	+	28153	28776	0	4	178,29,76,141,	0,248,586,723,
NW_022654270.1	17151	17697	rna-XM_032941430.1	0	+	17151	17697	0	3	20,132,215,	0,100,331,
NW_022654270.1	14581	16996	rna-XM_032941420.1	0	-	14841	16882	0	9	394,116,149,213,151,182,144,311,205,	0,459,648,892,1161,1376,1617,1821,2210,
NW_022654270.1	11557	13338	rna-XM_032941421.1	0	-	11951	13338	0	7	462,248,130,166,99,168,111,	0,529,848,1051,1291,1445,1670,
NW_022654270.1	7704	11391	rna-XM_032941419.1	0	+	8836	11011	0	9	127,247,278,54,226,111,597,121,441,	0,1060,1395,1743,1920,2209,2388,3066,3246,
NW_022654270.1	5734	7286	rna-XM_032941428.1	0	+	5764	7119	0	7	140,186,135,159,174,153,213,	0,225,463,658,878,1111,1339,
NW_022654270.1	2332	4318	rna-XM_032941424.1	0	-	2556	4180	0	5	761,249,131,321,199,	0,826,1200,1405,1787,
NW_022654270.1	41	2431	rna-XM_032941417.1	0	+	41	2024	0	5	148,372,600,199,808,	0,210,651,1312,1582,
NW_022654267.1	61	1016	rna-XM_032941416.1	0	-	61	1016	0	1	955,	0,
NW_022654265.1	463	1231	rna-XM_032941414.1	0	+	616	1231	0	3	359,135,128,	0,427,640,
NW_022654258.1	61	2259	rna-XM_032941413.1	0	+	87	2259	0	1	2198,	0,
NW_022654258.1	42	3994	rna-XM_032941412.1	0	+	3476	3994	0	4	120,194,224,66,	0,3337,3604,3886,
NW_022654256.1	128	922	rna-XM_032941411.1	0	-	128	922	0	2	398,317,	0,477,
NW_022654250.1	84	1132	rna-XM_032941410.1	0	-	84	624	0	1	1048,	0,
NW_022654248.1	7	838	rna-XM_032941408.1	0	+	7	777	0	4	354,84,90,115,	0,424,565,716,
NW_022654244.1	1194	1964	rna-XM_032941407.1	0	+	1208	1931	0	4	152,125,46,240,	0,231,420,530,
NW_022654244.1	1194	1895	rna-XR_004400244.1	0	+	1895	1895	0	3	152,141,281,	0,215,420,
NW_022654243.1	2327	3339	rna-XM_032941406.1	0	+	2587	3339	0	2	662,119,	0,893,
NW_022654242.1	5837	7777	rna-XM_032941405.1	0	-	6426	7747	0	3	655,180,189,	0,1487,1751,
NW_022654242.1	1970	5710	rna-XM_032941400.1	0	-	3053	5508	0	12	142,153,399,227,159,38,175,134,565,104,164,122,	0,577,832,1298,1588,1813,1909,2164,2384,3009,3396,3618,
NW_022654242.1	1970	5728	rna-XM_032941398.1	0	-	3053	5508	0	12	142,153,399,227,159,38,175,134,565,104,155,140,	0,577,832,1298,1588,1813,1909,2164,2384,3009,3396,3618,
NW_022654242.1	1970	5728	rna-XM_032941402.1	0	-	3053	5508	0	12	142,76,399,227,159,38,175,134,565,104,155,140,	0,654,832,1298,1588,1813,1909,2164,2384,3009,3396,3618,
NW_022654242.1	1970	5728	rna-XM_032941401.1	0	-	3053	5508	0	13	142,153,36,261,227,159,38,175,134,565,104,155,140,	0,577,832,970,1298,1588,1813,1909,2164,2384,3009,3396,3618,
NW_022654242.1	1970	5728	rna-XM_032941404.1	0	-	3053	5508	0	13	142,153,268,53,227,159,38,175,134,565,104,155,140,	0,577,832,1178,1298,1588,1813,1909,2164,2384,3009,3396,3618,
NW_022654242.1	1970	5728	rna-XM_032941403.1	0	-	3053	5508	0	12	142,153,399,227,159,38,175,134,550,104,155,140,	0,577,832,1298,1588,1813,1909,2164,2399,3009,3396,3618,
NW_022654241.1	3	1101	rna-XM_032941397.1	0	+	3	984	0	4	69,222,189,432,	0,125,406,666,
NW_022654239.1	1781	2577	rna-XM_032941396.1	0	-	2006	2551	0	3	361,112,186,	0,425,610,
NW_022654239.1	1652	2577	rna-XR_004400240.1	0	-	2577	2577	0	4	213,210,112,186,	0,280,554,739,
NW_022654238.1	5488	10055	rna-XM_032941395.1	0	-	5488	10055	0	3	1413,1127,1891,	0,1480,2676,
NW_022654233.1	7	805	rna-XM_032941394.1	0	-	7	736	0	4	83,69,250,190,	0,150,282,608,
NW_022654227.1	181190	181895	rna-XM_032941388.1	0	+	181190	181895	0	1	705,	0,
NW_022654227.1	176682	178025	rna-XM_032941390.1	0	-	176829	177955	0	5	269,236,91,15,113,	0,348,731,1155,1230,
NW_022654227.1	176682	178039	rna-XM_032941391.1	0	-	176829	177955	0	4	269,236,91,127,	0,348,731,1230,
NW_022654227.1	176681	177830	rna-XM_032941392.1	0	-	176829	177706	0	4	270,236,91,143,	0,349,732,1006,
NW_022654227.1	174085	175262	rna-XM_032941389.1	0	+	174085	175184	0	4	47,314,45,585,	0,114,490,592,
NW_022654227.1	159262	160366	rna-XM_032941387.1	0	-	159262	160366	0	1	1104,	0,
NW_022654227.1	156642	157248	rna-XM_032941385.1	0	-	156642	157248	0	1	606,	0,
NW_022654227.1	154696	155321	rna-XM_032941384.1	0	-	154696	155284	0	3	213,94,198,	0,279,427,
NW_022654227.1	142748	144553	rna-XM_032941383.1	0	+	142748	144398	0	1	1805,	0,
NW_022654227.1	123127	136384	rna-XM_032941377.1	0	-	123229	136004	0	13	792,420,94,378,830,570,196,195,1715,333,3741,2569,301,	0,872,1513,1685,2130,3034,3675,3948,4204,6005,6450,10312,12956,
NW_022654227.1	123127	136384	rna-XM_032941376.1	0	-	123229	136004	0	13	792,420,94,378,830,570,196,195,1715,333,3741,2569,160,	0,872,1513,1685,2130,3034,3675,3948,4204,6005,6450,10312,13097,
NW_022654227.1	123127	136384	rna-XM_032941378.1	0	-	123229	136004	0	14	792,420,94,378,830,570,196,195,92,1560,333,3741,2569,160,	0,872,1513,1685,2130,3034,3675,3948,4204,4359,6005,6450,10312,13097,
NW_022654227.1	117365	122982	rna-XM_032941379.1	0	+	119116	122219	0	11	357,133,105,55,237,277,247,109,179,812,869,	0,1744,1981,2163,2354,2673,3020,3347,3558,3858,4748,
NW_022654227.1	83944	84766	rna-XM_032941382.1	0	-	83944	84766	0	1	822,	0,
NW_022654227.1	53887	55353	rna-XM_032941374.1	0	-	53897	55097	0	5	266,294,215,228,180,	0,339,701,982,1286,
NW_022654227.1	52636	53803	rna-XM_032941375.1	0	-	52984	53803	0	2	266,828,	0,339,
NW_022654227.1	43929	45834	rna-XM_032941368.1	0	+	44829	45638	0	6	199,233,502,171,136,294,	0,264,563,1178,1408,1611,
NW_022654227.1	43929	45834	rna-XM_032941369.1	0	+	44829	45540	0	6	199,233,502,171,136,299,	0,264,563,1178,1408,1606,
NW_022654227.1	34142	40780	rna-XM_032941380.1	0	-	34142	40780	0	2	84,3573,	0,3065,
NW_022654227.1	28980	30158	rna-XM_032941371.1	0	-	29091	30057	0	2	171,935,	0,243,
NW_022654227.1	28120	28840	rna-XM_032941367.1	0	+	28278	28821	0	3	20,464,99,	0,109,621,
NW_022654227.1	9536	10761	rna-XM_032941373.1	0	+	9565	10597	0	2	233,926,	0,299,
NW_022654227.1	1489	3059	rna-XM_032941370.1	0	+	1489	3059	0	2	351,592,	0,978,
NW_022654211.1	16	5169	rna-XM_032941366.1	0	+	146	5000	0	3	221,4215,519,	0,354,4634,
NW_022654210.1	405	1825	rna-XM_032941365.1	0	+	405	1825	0	4	297,140,34,306,	0,373,1008,1114,
NW_022654207.1	575	1112	rna-XM_032941364.1	0	+	628	1112	0	1	537,	0,
NW_022654202.1	1142	2143	rna-XM_032941362.1	0	-	1252	2143	0	5	204,82,79,219,131,	0,281,439,592,870,
NW_022654201.1	2171	5041	rna-XM_032941361.1	0	+	2732	4595	0	2	477,2318,	0,552,
NW_022654201.1	2172	5041	rna-XR_004400223.1	0	+	5041	5041	0	4	345,69,1973,286,	0,407,551,2583,
NW_022654201.1	2172	5041	rna-XR_004400224.1	0	+	5041	5041	0	4	476,735,1208,286,	0,551,1316,2583,
NW_022654201.1	2172	5041	rna-XR_004400222.1	0	+	5041	5041	0	3	476,1973,286,	0,551,2583,
NW_022654200.1	6	1283	rna-XM_032941360.1	0	-	79	1283	0	5	252,61,63,265,242,	0,355,505,644,1035,
NW_022654196.1	195	2275	rna-XM_032941359.1	0	+	195	1870	0	3	97,299,933,	0,780,1147,
NW_022654190.1	179	1077	rna-XM_032941358.1	0	+	179	1077	0	4	124,62,143,175,	0,245,394,723,
NW_022654189.1	1397	2826	rna-XM_032941357.1	0	+	1500	2806	0	3	150,100,194,	0,218,1235,
NW_022654189.1	111	2826	rna-XM_032941356.1	0	+	290	2806	0	3	238,100,194,	0,1504,2521,
NW_022654189.1	77	2792	rna-XR_004400221.1	0	+	2792	2792	0	4	272,80,100,160,	0,324,1538,2555,
NW_022654176.1	71	1221	rna-XM_032941354.1	0	-	259	1221	0	3	533,216,38,	0,601,1112,
NW_022654174.1	10	1958	rna-XM_032941353.1	0	-	10	1958	0	8	180,73,218,94,219,158,244,159,	0,262,414,736,921,1211,1456,1789,
NW_022654170.1	6	1654	rna-XM_032941352.1	0	-	6	885	0	1	1648,	0,
NW_022654169.1	35	976	rna-XM_032941351.1	0	+	35	976	0	5	103,127,94,90,150,	0,208,462,639,791,
NW_022654161.1	3612	4975	rna-XM_032941348.1	0	-	3790	4359	0	4	423,84,111,546,	0,483,638,817,
NW_022654160.1	152	1011	rna-XM_032941347.1	0	-	152	1011	0	2	207,351,	0,508,
NW_022654157.1	2206	3459	rna-XM_032941344.1	0	-	2351	3198	0	4	369,102,164,398,	0,462,622,855,
NW_022654157.1	2206	3459	rna-XM_032941346.1	0	-	2351	3198	0	4	366,102,164,398,	0,462,622,855,
NW_022654156.1	21667	25438	rna-XM_032941342.1	0	-	21826	25402	0	13	659,288,124,92,118,348,94,182,236,108,375,96,268,	0,716,1067,1251,1405,1584,1989,2144,2386,2679,2844,3288,3503,
NW_022654156.1	16349	17904	rna-XM_032941343.1	0	+	16396	17240	0	8	92,81,184,99,194,141,197,89,	0,156,293,539,709,1002,1202,1466,
NW_022654155.1	0	1031	rna-XM_032941341.1	0	-	484	1010	0	2	810,163,	0,868,
NW_022654151.1	173	2231	rna-XM_032941339.1	0	-	173	498	0	2	348,254,	0,1804,
NW_022654147.1	505	1992	rna-XM_032941338.1	0	-	526	1794	0	2	259,281,	0,1206,
NW_022654146.1	82	1078	rna-XM_032941337.1	0	-	82	1078	0	6	106,151,156,24,102,73,	0,222,438,659,768,923,
NW_022654144.1	1412	1995	rna-XM_032941336.1	0	-	1498	1995	0	3	165,96,152,	0,243,431,
NW_022654140.1	35	1852	rna-XM_032941335.1	0	-	131	1852	0	4	499,821,98,57,	0,582,1580,1760,
NW_022654130.1	1727	2634	rna-XM_032941334.1	0	-	1925	2518	0	3	280,230,260,	0,347,647,
NW_022654127.1	6	1359	rna-XM_032941333.1	0	+	289	1197	0	3	186,183,741,	0,268,612,
NW_022654122.1	680	3094	rna-XM_032941331.1	0	-	707	3003	0	3	279,134,344,	0,401,2070,
NW_022654113.1	4	2442	rna-XM_032941330.1	0	-	4	2267	0	11	57,481,204,194,157,162,80,66,71,146,69,	0,121,670,934,1189,1423,1659,1836,2021,2160,2369,
NW_022654111.1	5098	5774	rna-XM_032941329.1	0	-	5098	5774	0	2	356,232,	0,444,
NW_022654103.1	2006	2854	rna-XM_032941328.1	0	+	2006	2822	0	1	848,	0,
NW_022654101.1	189	1108	rna-XM_032941327.1	0	+	268	1108	0	5	122,86,207,140,96,	0,185,342,621,823,
NW_022654099.1	183	1097	rna-XM_032941326.1	0	+	581	1097	0	2	431,420,	0,494,
NW_022654098.1	2445	3885	rna-XM_032941325.1	0	+	2477	3885	0	1	1440,	0,
NW_022654094.1	167	847	rna-XM_032941324.1	0	-	369	780	0	2	481,88,	0,592,
NW_022654079.1	73	1159	rna-XM_032941322.1	0	-	73	1159	0	7	32,73,140,73,125,73,68,	0,119,258,462,604,852,1018,
NW_022654078.1	3	1158	rna-XM_032941321.1	0	-	3	1158	0	7	54,73,140,73,125,73,111,	0,142,281,486,630,878,1044,
NW_022654067.1	1534	1855	rna-XM_032941320.1	0	-	1704	1855	0	1	321,	0,
NW_022654067.1	11	1007	rna-XM_032941319.1	0	+	11	855	0	1	996,	0,
NW_022654066.1	1381	1682	rna-XM_032941318.1	0	-	1531	1682	0	1	301,	0,
NW_022654066.1	7	641	rna-XM_032941316.1	0	+	366	641	0	1	634,	0,
NW_022654064.1	4899	7762	rna-XM_032941315.1	0	+	5057	7762	0	7	1778,123,94,131,126,128,75,	0,1853,2040,2203,2400,2588,2788,
NW_022654058.1	116	1083	rna-XM_032941314.1	0	-	234	976	0	3	292,156,116,	0,349,851,
NW_022654055.1	1451	4518	rna-XM_032941311.1	0	-	1844	4152	0	5	716,889,71,184,921,	0,796,1758,1905,2146,
NW_022654055.1	1451	4518	rna-XR_004400165.1	0	-	4518	4518	0	6	272,380,889,71,184,921,	0,336,796,1758,1905,2146,
NW_022654055.1	568	1381	rna-XM_032941312.1	0	+	568	1310	0	3	306,120,268,	0,364,545,
NW_022654052.1	982	2201	rna-XM_032941310.1	0	+	1373	2201	0	2	616,546,	0,673,
NW_022654051.1	236	1027	rna-XM_032941309.1	0	+	236	1027	0	2	651,84,	0,707,
NW_022654044.1	333	1063	rna-XM_032941307.1	0	-	468	1063	0	3	204,129,239,	0,280,491,
NW_022654038.1	3651	4224	rna-XM_032941306.1	0	-	3805	4224	0	2	406,100,	0,473,
NW_022654038.1	56	2297	rna-XM_032941304.1	0	+	285	2076	0	5	126,52,462,684,470,	0,225,462,997,1771,
NW_022654038.1	22	2297	rna-XM_032941303.1	0	+	231	2076	0	5	46,151,462,684,470,	0,160,496,1031,1805,
NW_022654038.1	21	2297	rna-XM_032941305.1	0	+	231	2076	0	6	47,151,244,164,684,470,	0,161,497,795,1032,1806,
NW_022654036.1	1	1464	rna-XM_032941300.1	0	+	476	1423	0	8	100,185,82,24,66,129,144,95,	0,174,447,625,730,881,1151,1368,
NW_022654036.1	1	1464	rna-XM_032941297.1	0	+	476	1423	0	8	100,185,82,24,151,68,144,95,	0,174,447,625,730,942,1151,1368,
NW_022654036.1	1	1464	rna-XM_032941301.1	0	+	610	1423	0	7	100,185,202,117,68,144,95,	0,174,447,764,942,1151,1368,
NW_022654036.1	1	1464	rna-XM_032941298.1	0	+	476	1423	0	8	100,194,82,24,151,68,144,95,	0,174,447,625,730,942,1151,1368,
NW_022654036.1	1	1464	rna-XM_032941302.1	0	+	731	1423	0	7	100,194,130,120,129,144,95,	0,174,447,676,881,1151,1368,
NW_022654035.1	6	970	rna-XM_032941296.1	0	+	213	951	0	4	71,163,116,312,	0,145,402,652,
[truncated: 22,899 more rows]
